# Supplementary material for: A unique double tango: Construct validation and reliability analysis of risk perception, attitude and practice (RPAP) questionnaire on dengue infection
Source: PLoS One. 2021 Aug 24;16(8):e0256636. doi: 10.1371/journal.pone.0256636 (PMC8384171; doi:10.1371/journal.pone.0256636)
Supplement: S1 Data — (XLSX) [file pone.0256636.s001.xlsx]

## Sheet: Sheet1
Bil	QuesNo	D01Initial	D03Umur	D05Jantina	D06StatusKewarganegaraan	D07BangsaKeturunan	D08StatusPerkahwinan	D09PendidikanTertinggi	D10PekerjaanTerkiniTerakhir	D13JenisRumah	D18Adakahtuanpuancikpernahdijangkitidemamdenggi	D20Adakahahlikeluargaataukenalanterdekattuanpuancikpernahdijangkitidemamdenggi	D1	D2	D3	D4	D5	D6	D7	D8	D9	D10	D11	D12	E1	E2	E3	E4	E5	E6	E7	E8	E9	E10	F1	F2	F3	F4	F5	F6	F7	F8	F9	F10	F11	F12	F13
1	#001	NI	35	Perempuan	Warganegara Malaysia	Melayu	Berkahwin	Ijazah Sarjana (Master)	Kakitangan Awam Kerajaan	Rumah Teres/ Rumah Berkembar	Tidak	Ya	5	4	7	8	8	8	1	2	1	7	6	1	8	6	8	4	8	8	8	8	7	8	8	8	7	2	8	4	5	6	4	7	6	5	4
2	#002	Adi	31	Perempuan	Warganegara Malaysia	Melayu	Berkahwin	Ijazah Sarjana (Master)	Kakitangan Awam Kerajaan	Rumah Teres/ Rumah Berkembar	Tidak	Ya	6	8	8	8	7	8	5	2	3	8	7	4	8	5	7	7	8	2	7	7	7	7	8	5	2	4	8	8	7	7	6	7	8	6	7
3	#003	IK	37	Perempuan	Warganegara Malaysia	Melayu	Berkahwin	Ijazah Sarjana (Master)	Kakitangan Awam Kerajaan	Flat/ Apartmen/ Kondominium	Tidak	Ya	5	7	7	8	6	6	1	1	4	8	7	7	8	3	8	3	8	8	8	8	8	8	8	8	6	5	8	4	6	8	5	4	6	2	5
4	#004	JM	32	Perempuan	Warganegara Malaysia	Melayu	Berkahwin	Ijazah Sarjana (Master)	Kakitangan Awam Kerajaan	Rumah Teres/ Rumah Berkembar	Tidak	Tidak	7	7	6	8	8	6	3	1	2	8	6	7	8	6	7	8	1	7	8	7	7	8	6	7	7	3	6	8	7	4	8	7	7	5	5
5	#005	MAI	30	Lelaki	Warganegara Malaysia	Melayu	Berkahwin	Ijazah Sarjana Muda	Kakitangan Awam Kerajaan	Rumah Teres/ Rumah Berkembar	Tidak	Ya	4	3	8	6	4	8	5	5	2	7	4	3	3	1	7	8	5	7	6	3	8	5	8	5	4	3	3	6	4	7	7	7	4	7	6
6	#006	Kav	33	Perempuan	Warganegara Malaysia	India	Berkahwin	Ijazah Sarjana (Master)	Kakitangan Awam Kerajaan	Rumah Teres/ Rumah Berkembar	Tidak	Ya	6	4	7	8	7	5	3	4	2	6	3	6	6	6	8	3	8	8	8	5	8	7	7	8	8	6	8	3	8	7	3	8	5	6	3
7	#007	WH	26	Perempuan	Warganegara Malaysia	Melayu	Bujang	Ijazah Sarjana (Master)	Tidak Bekerja	Rumah Banglo	Tidak	Tidak	4	5	6	8	8	6	1	1	3	8	7	1	8	5	8	5	8	8	8	8	8	8	6	7	7	4	8	6	7	8	5	5	6	6	7
8	#008	mfa	31	Lelaki	Warganegara Malaysia	Melayu	Berkahwin	Diploma / STPM / Matrikulasi	Bekerja di Sektor Swasta	Rumah Teres/ Rumah Berkembar	Ya	Tidak	6	2	3	6	8	4	2	2	2	3	3	2	7	7	8	7	8	6	7	7	7	7	7	8	7	7	7	8	6	8	4	8	6	6	8
9	#009	NSR	35	Perempuan	Warganegara Malaysia	Melayu	Berkahwin	Ijazah Sarjana (Master)	Kakitangan Awam Kerajaan	Rumah Teres/ Rumah Berkembar	Tidak	Ya	5	8	8	8	8	8	1	1	1	8	8	1	8	8	8	8	8	8	8	8	8	8	8	8	8	8	8	8	8	8	8	8	8	8	8
10	#010	Nr	32	Perempuan	Warganegara Malaysia	Melayu	Berkahwin	Ijazah Sarjana (Master)	Kakitangan Awam Kerajaan	Flat/ Apartmen/ Kondominium	Tidak	Ya	3	7	7	8	7	5	3	1	4	2	6	3	7	7	8	3	3	7	7	4	7	4	7	7	7	3	8	4	7	7	3	3	6	4	4
11	#011	DNF	31	Perempuan	Warganegara Malaysia	Melayu	Duda/ Janda	Ijazah Sarjana Muda	Kakitangan Awam Kerajaan	Rumah Teres/ Rumah Berkembar	Tidak	Tidak	6	8	8	8	8	7	2	3	3	7	3	7	8	7	8	2	7	8	7	4	6	6	5	8	6	2	8	2	5	8	2	2	6	1	6
12	#012	Muh	35	Lelaki	Warganegara Malaysia	Melayu	Berkahwin	Ijazah Sarjana (Master)	Kakitangan Awam Kerajaan	Flat/ Apartmen/ Kondominium	Ya	Tidak	6	8	6	8	7	6	6	1	8	7	3	3	8	4	8	7	8	8	8	5	8	8	7	1	7	1	8	2	2	8	6	1	3	8	6
13	#013	MMM	43	Lelaki	Warganegara Malaysia	Melayu	Berkahwin	Diploma / STPM / Matrikulasi	Bekerja di Sektor Swasta	Rumah Teres/ Rumah Berkembar	Tidak	Ya	4	4	4	8	8	7	2	1	3	6	6	2	8	8	8	8	8	7	8	8	8	8	8	8	7	7	8	8	8	8	8	6	8	8	8
14	#014	ASM	32	Perempuan	Warganegara Malaysia	Melayu	Berkahwin	Ijazah Sarjana (Master)	Kakitangan Awam Kerajaan	Rumah Banglo	Tidak	Ya	7	7	8	8	6	5	2	1	2	8	7	5	8	7	8	8	8	8	8	6	8	8	8	8	8	6	8	8	8	4	3	8	7	3	2
15	#015	MHM	33	Lelaki	Warganegara Malaysia	Melayu	Berkahwin	Ijazah Sarjana (Master)	Kakitangan Awam Kerajaan	Rumah Banglo	Tidak	Ya	4	8	6	8	4	4	5	3	3	6	4	4	7	4	8	7	7	8	7	6	8	6	7	7	6	1	8	6	8	6	6	4	6	3	5
16	#016	ACE	32	Lelaki	Warganegara Malaysia	Cina	Berkahwin	Ijazah Sarjana Muda	Kakitangan Awam Kerajaan	Rumah Teres/ Rumah Berkembar	Tidak	Ya	3	6	7	8	7	3	3	2	1	7	6	6	7	5	7	6	4	7	7	6	7	7	7	7	6	2	7	4	6	7	4	2	5	2	5
17	#017	NBA	35	Perempuan	Warganegara Malaysia	Melayu	Berkahwin	Ijazah Sarjana Muda	Kakitangan Awam Kerajaan	Rumah Teres/ Rumah Berkembar	Tidak	Ya	2	2	8	8	8	1	1	1	2	8	8	8	8	8	8	8	8	8	8	8	8	5	8	8	8	7	8	8	8	8	8	8	8	8	8
18	#018	NSJ	36	Lelaki	Warganegara Malaysia	Melayu	Bujang	Ijazah Sarjana Muda	Kakitangan Awam Kerajaan	Rumah Teres/ Rumah Berkembar	Tidak	Ya	6	8	1	8	8	5	2	1	1	6	4	6	8	7	8	5	8	8	8	8	8	8	8	8	8	8	8	5	8	8	5	8	7	5	5
19	#019	MMA	32	Lelaki	Warganegara Malaysia	Melayu	Bujang	Ijazah Sarjana Muda	Tidak Bekerja	Rumah Teres/ Rumah Berkembar	Tidak	Ya	5	8	8	8	8	8	1	1	1	6	4	1	8	8	8	8	8	8	8	8	8	8	2	8	7	6	8	8	8	8	5	8	8	8	8
20	#020	IZS	34	Perempuan	Warganegara Malaysia	Melayu	Berkahwin	Ijazah Sarjana Muda	Bekerja di Sektor Swasta	Rumah Teres/ Rumah Berkembar	Tidak	Ya	8	8	8	8	8	8	1	1	2	8	6	5	8	8	8	8	8	8	8	8	8	8	7	8	8	4	8	8	8	8	8	2	7	5	5
21	#021	NL	32	Lelaki	Warganegara Malaysia	Cina	Bujang	Ijazah Sarjana Muda	Kakitangan Awam Kerajaan	Rumah Teres/ Rumah Berkembar	Tidak	Tidak	4	8	8	8	4	4	5	1	1	8	5	4	8	4	8	8	8	8	8	8	8	5	5	8	8	4	8	8	8	8	8	4	4	8	8
22	#022	MA	34	Lelaki	Warganegara Malaysia	Melayu	Berkahwin	Ijazah Sarjana Muda	Kakitangan Awam Kerajaan	Rumah Teres/ Rumah Berkembar	Tidak	Tidak	3	8	7	8	7	8	3	2	3	7	6	3	8	6	7	6	8	8	6	7	8	7	7	5	7	7	7	5	8	4	5	6	5	6	5
23	#023	SRN	34	Perempuan	Warganegara Malaysia	Melayu	Berkahwin	Ijazah Sarjana (Master)	Kakitangan Awam Kerajaan	Rumah Teres/ Rumah Berkembar	Tidak	Ya	8	8	8	8	8	8	1	1	1	8	7	1	8	8	8	8	8	8	8	8	8	8	8	8	8	8	8	8	8	8	8	8	8	8	8
24	#024	ANA	31	Lelaki	Warganegara Malaysia	Melayu	Berkahwin	Ijazah Sarjana (Master)	Kakitangan Awam Kerajaan	Rumah Teres/ Rumah Berkembar	Tidak	Ya	8	8	8	8	8	8	1	1	1	8	8	3	8	8	8	5	8	8	8	8	8	8	8	8	8	1	8	8	8	4	6	8	8	8	8
25	#025	Abu	32	Lelaki	Warganegara Malaysia	Lain-lain	Berkahwin	Ijazah Sarjana (Master)	Kakitangan Awam Kerajaan	Rumah Teres/ Rumah Berkembar	Tidak	Ya	4	8	8	8	8	8	1	5	2	8	6	8	8	8	8	8	8	8	8	8	8	4	5	8	8	6	8	8	8	6	8	8	8	8	8
26	#026	AAW	33	Lelaki	Warganegara Malaysia	Melayu	Berkahwin	Ijazah Sarjana Muda	Kakitangan Awam Kerajaan	Rumah Teres/ Rumah Berkembar	Tidak	Tidak	5	8	8	8	8	8	1	1	1	8	7	1	8	8	8	8	8	8	8	8	8	8	8	8	8	5	8	8	8	8	8	8	5	8	8
27	#027	ASA	25	Lelaki	Warganegara Malaysia	Melayu	Berkahwin	Ijazah Sarjana Muda	Bekerja di Sektor Swasta	Rumah Teres/ Rumah Berkembar	Tidak	Ya	6	6	7	8	8	5	1	2	5	6	7	1	8	6	8	5	6	7	7	7	8	6	5	6	7	4	8	7	7	8	7	4	7	7	7
28	#028		34	Perempuan	Warganegara Malaysia	Melayu	Duda/ Janda	Ijazah Sarjana (Master)	Kakitangan Awam Kerajaan	Rumah Teres/ Rumah Berkembar	Tidak	Ya	7	8	8	8	8	5	2	1	1	7	6	2	8	7	8	7	8	8	8	8	8	8	7	7	7	2	7	6	7	6	7	7	7	5	7
29	#029	SFA	29	Perempuan	Warganegara Malaysia	Melayu	Berkahwin	Ijazah Sarjana Muda	Kakitangan Awam Kerajaan	Rumah Teres/ Rumah Berkembar	Tidak	Ya	8	8	8	8	8	6	2	1	1	7	4	7	8	7	7	8	8	8	8	7	7	8	6	6	8	6	8	6	6	6	6	5	8	6	5
30	#030	NAN	26	Perempuan	Warganegara Malaysia	Melayu	Berkahwin	Ijazah Sarjana Muda	Pesara Kerajaan/ Swasta	Rumah Teres/ Rumah Berkembar	Tidak	Tidak	6	5	6	8	8	6	2	1	1	6	6	1	8	6	8	8	8	8	8	8	8	8	8	8	8	8	8	8	8	8	8	3	7	8	8
31	#031	Ali	46	Lelaki	Warganegara Malaysia	Melayu	Berkahwin	Diploma / STPM / Matrikulasi	Tidak Bekerja	Rumah Kampung/ Kayu/ Tradisional	Tidak	Tidak	1	8	8	8	7	8	1	1	1	4	7	3	8	3	8	8	8	8	8	8	8	8	6	8	8	8	8	8	8	8	8	8	7	8	8
32	#032	Pri	34	Perempuan	Warganegara Malaysia	India	Berkahwin	Ijazah Sarjana Muda	Kakitangan Awam Kerajaan	Flat/ Apartmen/ Kondominium	Tidak	Ya	8	8	6	8	8	8	1	1	1	8	7	5	8	8	8	8	8	8	8	8	8	8	8	8	8	8	8	8	8	8	8	6	8	8	8
33	#033	ART	33	Lelaki	Warganegara Malaysia	Melayu	Berkahwin	Ijazah Sarjana (Master)	Kakitangan Awam Kerajaan	Flat/ Apartmen/ Kondominium	Ya	Tidak	3	7	6	8	8	5	4	1	4	4	6	5	5	5	8	2	6	8	8	4	8	5	2	6	7	1	6	3	4	6	3	2	4	5	4
34	#034	SMM	32	Perempuan	Warganegara Malaysia	Lain-lain	Bujang	Ijazah Sarjana Muda	Kakitangan Awam Kerajaan	Flat/ Apartmen/ Kondominium	Tidak	Ya	1	8	8	8	7	6	3	1	1	7	3	6	8	8	8	5	8	8	8	8	8	8	8	8	8	6	8	6	8	6	7	5	7	6	6
35	#035	HR	33	Lelaki	Warganegara Malaysia	Melayu	Berkahwin	Ijazah Sarjana (Master)	Kakitangan Awam Kerajaan	Rumah Banglo	Tidak	Ya	5	7	7	8	8	7	4	1	3	8	1	8	8	5	7	4	8	8	8	5	8	8	2	4	6	2	8	3	7	4	3	1	5	5	5
36	#036	NAM	31	Perempuan	Warganegara Malaysia	Melayu	Bujang	Ijazah Sarjana Muda	Kakitangan Awam Kerajaan	Rumah Teres/ Rumah Berkembar	Tidak	Ya	5	8	8	8	8	1	4	1	1	8	4	8	8	5	8	4	8	8	8	8	8	8	4	8	8	5	8	4	8	8	5	8	5	5	5
37	#037	Moh	36	Lelaki	Warganegara Malaysia	Melayu	Berkahwin	Diploma / STPM / Matrikulasi	Bekerja di Sektor Swasta	Rumah Kampung/ Kayu/ Tradisional	Tidak	Ya	6	7	8	8	8	8	1	1	1	8	6	4	8	5	8	8	8	8	8	8	8	8	8	8	8	8	8	8	8	8	5	8	8	1	4
38	#038	SZM	44	Perempuan	Warganegara Malaysia	Melayu	Berkahwin	Diploma / STPM / Matrikulasi	Bekerja di Sektor Swasta	Rumah Teres/ Rumah Berkembar	Tidak	Ya	4	3	4	8	8	6	2	3	2	7	7	2	8	6	8	6	8	7	6	7	6	6	8	7	8	8	8	7	7	6	5	6	6	4	6
39	#039	RT	42	Lelaki	Warganegara Malaysia	India	Duda/ Janda	Ijazah Sarjana (Master)	Kakitangan Awam Kerajaan	Rumah Teres/ Rumah Berkembar	Tidak	Tidak	1	8	8	8	8	1	1	1	1	8	8	1	8	8	8	8	8	8	8	8	8	8	8	8	8	8	8	8	8	8	8	8	8	1	8
40	#040	zan	45	Lelaki	Warganegara Malaysia	Melayu	Berkahwin	Ijazah Sarjana Muda	Kakitangan Awam Kerajaan	Rumah Teres/ Rumah Berkembar	Tidak	Ya	4	5	5	8	7	5	3	2	3	5	5	4	7	6	7	6	7	7	7	7	7	7	6	6	6	6	6	6	6	6	6	5	7	6	6
41	#041	Far	27	Lelaki	Warganegara Malaysia	Melayu	Bujang	Ijazah Sarjana Muda	Bekerja di Sektor Swasta	Flat/ Apartmen/ Kondominium	Tidak	Tidak	6	8	8	8	8	7	3	2	4	6	3	3	7	5	8	7	5	7	7	8	8	7	7	7	7	5	8	7	8	8	5	3	6	6	4
42	#042	Moo	39	Lelaki	Warganegara Malaysia	India	Berkahwin	Ijazah Sarjana (Master)	Kakitangan Awam Kerajaan	Flat/ Apartmen/ Kondominium	Tidak	Tidak	3	7	8	8	8	7	5	4	2	4	6	6	8	4	8	6	6	7	7	6	8	7	8	7	7	4	8	5	7	4	5	4	6	4	4
43	#043	AFA	52	Lelaki	Warganegara Malaysia	Melayu	Berkahwin	Diploma / STPM / Matrikulasi	Usahawan	Rumah Teres/ Rumah Berkembar	Tidak	Tidak	4	8	4	8	8	5	5	1	3	8	6	3	8	5	8	8	8	8	8	8	8	5	6	8	8	7	8	8	8	8	5	8	5	4	8
44	#044	Nai	46	Perempuan	Warganegara Malaysia	Melayu	Berkahwin	Diploma / STPM / Matrikulasi	Bekerja di Sektor Swasta	Rumah Teres/ Rumah Berkembar	Tidak	Ya	3	2	6	8	6	6	3	1	2	6	4	3	8	6	8	5	8	8	8	8	8	8	6	5	8	7	8	5	7	8	6	5	8	5	5
45	#045	Ish	64	Lelaki	Warganegara Malaysia	Melayu	Berkahwin	Ijazah Sarjana Muda	Pesara Kerajaan/ Swasta	Rumah Teres/ Rumah Berkembar	Tidak	Ya	5	5	6	7	8	6	2	2	2	6	6	6	7	6	8	4	7	7	7	7	7	7	7	8	7	6	7	5	7	7	4	6	7	6	4
46	#046	Muh	33	Lelaki	Warganegara Malaysia	India	Berkahwin	Sekolah Menengah (PMR/ SRP/ LCE)	Tidak Bekerja	Flat/ Apartmen/ Kondominium	Tidak	Tidak	4	1	1	8	8	5	1	1	1	8	8	1	8	8	8	8	8	5	8	8	8	8	8	8	7	8	8	8	8	8	8	8	8	8	8
47	#047	LMJ	31	Perempuan	Warganegara Malaysia	Melayu	Bujang	Ijazah Sarjana Muda	Bekerja di Sektor Swasta	Flat/ Apartmen/ Kondominium	Tidak	Ya	4	5	8	8	7	4	6	3	5	6	3	4	6	3	8	5	8	8	7	6	6	7	5	4	3	5	6	4	4	3	3	3	3	3	3
48	#048	MNA	27	Lelaki	Warganegara Malaysia	Melayu	Bujang	Ijazah Sarjana Muda	Bekerja di Sektor Swasta	Rumah Teres/ Rumah Berkembar	Tidak	Tidak	6	7	6	8	1	5	2	3	4	6	4	5	7	6	7	6	6	6	5	6	5	6	5	6	6	3	6	6	6	6	6	3	7	5	6
49	#049	FAE	43	Perempuan	Warganegara Malaysia	Melayu	Berkahwin	Ijazah Sarjana Muda	Kakitangan Awam Kerajaan	Rumah Kampung/ Kayu/ Tradisional	Tidak	Tidak	5	8	6	8	8	4	3	1	3	3	3	8	8	8	8	8	1	8	8	8	8	8	6	8	6	8	8	6	7	7	5	6	7	2	6
50	#050	MNJ	38	Lelaki	Warganegara Malaysia	Melayu	Berkahwin	Ijazah Sarjana (Master)	Kakitangan Awam Kerajaan	Rumah Teres/ Rumah Berkembar	Tidak	Tidak	5	5	7	8	8	8	3	1	1	8	7	4	8	7	8	7	6	8	8	8	8	8	8	8	7	7	8	7	7	6	7	7	8	5	5
51	#051	NSA	54	Perempuan	Warganegara Malaysia	Melayu	Berkahwin	Diploma / STPM / Matrikulasi	Tidak Bekerja	Rumah Teres/ Rumah Berkembar	Ya	Ya	3	4	5	8	5	8	4	4	3	4	4	4	7	4	8	7	7	6	8	8	6	5	6	5	6	6	8	8	5	6	8	6	7	4	5
52	#052	MHL	43	Lelaki	Warganegara Malaysia	Melayu	Berkahwin	Sekolah Menengah (SPM/ MCE)	Bekerja di Sektor Swasta	Rumah Kampung/ Kayu/ Tradisional	Tidak	Tidak	4	2	2	8	8	7	5	2	4	2	5	2	7	6	8	5	7	7	7	7	7	7	6	6	7	1	7	5	7	4	5	7	5	7	4
53	#053	MFM	37	Lelaki	Warganegara Malaysia	Melayu	Berkahwin	Diploma / STPM / Matrikulasi	Kakitangan Awam Kerajaan	Rumah Teres/ Rumah Berkembar	Tidak	Ya	1	8	8	8	8	8	1	1	1	8	4	4	8	8	8	8	8	8	8	8	8	8	8	8	8	4	8	8	8	8	8	8	8	8	8
54	#054	Ind	38	Lelaki	Warganegara Malaysia	Melayu	Berkahwin	Ijazah Sarjana (Master)	Kakitangan Awam Kerajaan	Rumah Teres/ Rumah Berkembar	Ya	Tidak	8	8	8	8	8	8	3	1	3	8	4	3	8	8	8	7	8	8	8	8	8	8	8	5	8	4	8	6	8	8	5	3	5	8	6
55	#055	Faz	38	Lelaki	Warganegara Malaysia	Melayu	Berkahwin	Ijazah Sarjana Muda	Kakitangan Awam Kerajaan	Rumah Teres/ Rumah Berkembar	Tidak	Ya	5	7	6	8	8	6	3	3	4	4	5	4	7	7	8	5	8	5	6	6	6	6	5	6	6	4	8	5	5	5	5	5	6	5	5
56	#056	RIM	34	Lelaki	Warganegara Malaysia	Melayu	Berkahwin	Ijazah Sarjana Muda	Bekerja di Sektor Swasta	Rumah Teres/ Rumah Berkembar	Tidak	Ya	3	8	8	8	6	8	6	1	1	5	3	3	8	7	6	4	8	7	8	5	5	6	6	7	6	2	8	2	7	5	5	1	7	4	1
57	#057	MHM	38	Lelaki	Warganegara Malaysia	Melayu	Berkahwin	Ijazah Sarjana Muda	Kakitangan Awam Kerajaan	Rumah Kampung/ Kayu/ Tradisional	Ya	Ya	8	4	8	8	5	8	2	1	1	8	2	7	8	3	8	7	5	8	8	6	8	8	8	8	6	6	8	5	8	8	5	8	7	2	5
58	#058	JMS	39	Lelaki	Warganegara Malaysia	Melayu	Berkahwin	Diploma / STPM / Matrikulasi	Kakitangan Awam Kerajaan	Rumah Teres/ Rumah Berkembar	Tidak	Ya	5	8	4	8	8	8	1	1	1	7	7	7	8	8	8	8	8	8	8	8	8	8	8	7	8	8	8	8	8	8	8	7	8	7	7
59	#059	WHW	23	Perempuan	Warganegara Malaysia	Melayu	Bujang	Ijazah Sarjana Muda	Tidak Bekerja	Rumah Teres/ Rumah Berkembar	Tidak	Tidak	1	4	3	8	8	1	3	2	3	8	6	5	8	3	8	4	8	8	7	6	6	8	8	3	8	1	8	3	6	8	1	5	4	5	3
60	#060	Mz	58	Lelaki	Warganegara Malaysia	Melayu	Berkahwin	Sekolah Menengah (SPM/ MCE)	Tidak Bekerja	Rumah Kampung/ Kayu/ Tradisional	Tidak	Tidak	1	8	6	8	8	2	3	3	4	4	6	4	8	5	8	8	8	8	7	7	8	6	8	8	6	8	8	5	8	5	4	3	6	8	5
61	#061	SAR	38	Lelaki	Warganegara Malaysia	Melayu	Berkahwin	Ijazah Sarjana (Master)	Bekerja di Sektor Swasta	Rumah Teres/ Rumah Berkembar	Ya	Tidak	4	8	8	8	8	5	4	1	2	1	7	5	8	5	8	4	8	8	8	4	8	6	6	6	7	4	8	4	4	8	4	2	4	5	4
62	#062	Sit	45	Perempuan	Warganegara Malaysia	Melayu	Berkahwin	Sekolah Menengah (SPM/ MCE)	Kakitangan Awam Kerajaan	Rumah Teres/ Rumah Berkembar	Tidak	Tidak	1	8	8	8	8	5	1	1	1	8	8	1	8	8	8	5	5	8	8	8	8	8	8	8	8	8	8	5	8	8	5	5	8	4	2
63	#063	SA	40	Perempuan	Warganegara Malaysia	Melayu	Berkahwin	Diploma / STPM / Matrikulasi	Kakitangan Awam Kerajaan		Tidak	Tidak	1	8	7	8	8	7	1	7	2	8	7	5	8	7	8	5	3	8	8	8	8	8	7	8	8	6	8	7	8	8	7	6	7	7	6
64	#064	MH	37	Lelaki	Warganegara Malaysia	Melayu	Berkahwin	Diploma / STPM / Matrikulasi	Kakitangan Awam Kerajaan	Rumah Teres/ Rumah Berkembar	Tidak	Tidak	4	8	8	8	8	8	1	1	1	8	8	7	8	8	8	8	8	8	8	8	8	8	8	8	8	8	8	8	8	8	6	8	8	4	4
65	#065	MFI	38	Lelaki	Warganegara Malaysia	Melayu	Berkahwin	Ijazah Sarjana Muda	Bekerja di Sektor Swasta	Rumah Teres/ Rumah Berkembar	Tidak	Tidak	8	6	5	7	7	3	2	3	2	7	6	3	8	6	8	8	7	8	7	7	7	7	5	7	7	2	8	8	8	7	5	5	6	7	6
66	#066	MAR	38	Lelaki	Warganegara Malaysia	India	Berkahwin	Ijazah Sarjana (Master)	Bekerja di Sektor Swasta	Rumah Teres/ Rumah Berkembar	Tidak	Ya	8	8	8	8	8	8	1	1	4	8	6	5	8	2	8	4	8	8	8	8	8	6	6	8	8	1	8	1	8	7	2	1	2	3	2
67	#067	MFW	38	Lelaki	Warganegara Malaysia	Melayu	Berkahwin	Ijazah Doktor Kehormat (PhD)	Kakitangan Awam Kerajaan	Rumah Teres/ Rumah Berkembar	Tidak	Ya	1	7	5	7	8	6	2	2	3	5	7	6	8	7	8	6	8	8	7	6	8	8	3	8	7	2	8	5	8	6	1	6	6	3	5
68	#068	TY	38	Lelaki	Warganegara Malaysia	Melayu	Berkahwin	Ijazah Sarjana (Master)	Bekerja di Sektor Swasta	Rumah Teres/ Rumah Berkembar	Tidak	Ya	4	7	6	7	7	4	6	2	3	5	5	5	7	6	7	6	7	6	7	7	6	6	7	6	7	5	7	5	7	6	5	5	6	3	6
69	#069	MSM	34	Lelaki	Warganegara Malaysia	Melayu	Berkahwin	Ijazah Sarjana (Master)	Kakitangan Awam Kerajaan	Rumah Teres/ Rumah Berkembar	Tidak	Ya	5	7	8	8	6	6	3	2	4	5	4	2	7	8	7	6	6	7	7	6	7	6	5	5	6	5	8	7	7	5	6	5	6	5	5
70	#070	NAM	30	Perempuan	Warganegara Malaysia	Melayu	Berkahwin	Diploma / STPM / Matrikulasi	Kakitangan Awam Kerajaan	Rumah Kampung/ Kayu/ Tradisional	Tidak	Tidak	1	4	6	8	3	3	1	1	1	8	4	1	8	8	8	7	8	8	8	8	8	8	8	8	8	8	8	8	8	8	7	8	8	8	8
71	#071	SHM	38	Lelaki	Warganegara Malaysia	Melayu	Berkahwin	Ijazah Sarjana (Master)	Bekerja di Sektor Swasta	Rumah Teres/ Rumah Berkembar	Tidak	Ya	6	5	6	6	7	5	3	2	5	3	2	2	7	4	8	5	8	6	7	7	7	7	4	5	6	5	8	6	6	5	6	6	5	5	8
72	#072	Sya	38	Lelaki	Warganegara Malaysia	Melayu	Berkahwin	Ijazah Sarjana (Master)	Bekerja di Sektor Swasta	Flat/ Apartmen/ Kondominium	Ya	Ya	5	4	6	8	8	8	4	1	1	7	7	1	8	8	8	8	8	8	8	8	8	8	4	8	8	5	8	5	8	6	4	6	8	6	8
73	#073	Msm	38	Lelaki	Warganegara Malaysia	Melayu	Berkahwin	Ijazah Sarjana Muda	Pesara Kerajaan/ Swasta	Rumah Teres/ Rumah Berkembar	Ya	Ya	7	4	7	8	8	6	2	3	2	5	4	2	7	7	8	8	8	8	8	7	8	6	4	8	8	5	8	6	6	7	6	5	7	6	6
74	#074	MKI	35	Lelaki	Warganegara Malaysia	Melayu	Berkahwin	Diploma / STPM / Matrikulasi	Kakitangan Awam Kerajaan	Rumah Teres/ Rumah Berkembar	Tidak	Tidak	6	8	8	8	8	5	3	1	3	7	7	3	8	6	8	5	5	8	7	5	8	7	8	6	7	2	8	4	8	5	4	4	6	2	4
75	#075	HMN	34	Lelaki	Warganegara Malaysia	Melayu	Bujang	Ijazah Sarjana (Master)	Kakitangan Awam Kerajaan	Flat/ Apartmen/ Kondominium	Tidak	Ya	5	8	8	8	8	8	1	1	1	8	8	8	8	8	8	8	8	8	8	8	8	8	8	8	8	5	8	8	5	8	8	5	8	8	8
76	#076	sas	33	Perempuan	Warganegara Malaysia	Melayu	Berkahwin	Diploma / STPM / Matrikulasi	Bekerja di Sektor Swasta	Rumah Teres/ Rumah Berkembar	Tidak	Tidak	1	1	4	8	5	5	1	1	1	8	8	5	8	8	8	8	8	8	8	8	8	8	6	8	8	8	8	8	8	8	6	4	7	6	6
77	#077	Mfi	38	Lelaki	Warganegara Malaysia	Melayu	Berkahwin	Ijazah Sarjana Muda	Bekerja di Sektor Swasta	Rumah Teres/ Rumah Berkembar	Tidak	Tidak	5	8	8	8	8	2	1	1	1	8	7	1	8	8	8	8	8	7	7	8	8	8	2	5	8	8	8	8	8	7	8	8	8	3	4
78	#078	NSA	32	Lelaki	Warganegara Malaysia	Melayu	Berkahwin	Ijazah Sarjana Muda	Kakitangan Awam Kerajaan	Rumah Teres/ Rumah Berkembar	Ya	Tidak	5	8	8	8	8	5	2	3	3	4	6	2	8	5	8	8	8	8	8	8	8	6	8	8	8	3	8	6	8	3	7	8	6	3	7
79	#079	GCL	40	Lelaki	Warganegara Malaysia	Cina	Bujang	Ijazah Sarjana Muda	Bekerja di Sektor Swasta	Rumah Teres/ Rumah Berkembar	Tidak	Tidak	7	8	8	8	8	8	2	1	2	8	7	6	7	6	8	6	8	8	8	8	8	8	6	6	8	6	8	7	8	7	7	7	6	6	6
80	#080	MAM	38	Lelaki	Warganegara Malaysia	Melayu	Berkahwin	Ijazah Sarjana Muda	Bekerja di Sektor Swasta	Rumah Teres/ Rumah Berkembar	Tidak	Ya	3	7	7	8	7	3	3	1	6	7	4	5	7	4	8	6	8	2	8	7	8	6	2	6	5	2	8	3	7	5	3	2	7	2	6
81	#081	Wn	35	Perempuan	Warganegara Malaysia	Melayu	Berkahwin	Ijazah Sarjana (Master)	Kakitangan Awam Kerajaan	Rumah Teres/ Rumah Berkembar	Tidak	Ya	8	8	8	8	8	8	2	1	1	7	7	7	6	7	8	7	8	8	8	8	8	8	8	8	8	8	8	7	8	8	8	8	8	7	7
82	#082	MFA	36	Lelaki	Warganegara Malaysia	Melayu	Berkahwin	Ijazah Sarjana Muda	Kakitangan Awam Kerajaan	Rumah Teres/ Rumah Berkembar	Tidak	Ya	3	7	7	8	8	7	1	2	2	7	7	8	8	7	8	7	7	8	7	7	7	7	7	7	7	4	8	6	8	5	6	7	7	6	6
83	#083	Azi	47	Perempuan	Warganegara Malaysia	Melayu	Berkahwin	Diploma / STPM / Matrikulasi	Kakitangan Awam Kerajaan	Flat/ Apartmen/ Kondominium	Tidak	Tidak	2	8	8	8	8	8	1	1	1	8	8	8	8	8	8	8	8	8	8	8	8	8	8	8	8	8	8	8	8	8	8	8	8	8	8
84	#084	NH	38	Perempuan	Warganegara Malaysia	Melayu	Berkahwin	Ijazah Sarjana Muda	Kakitangan Awam Kerajaan	Rumah Teres/ Rumah Berkembar	Tidak	Tidak	8	8	5	8	8	4	1	1	1	8	7	8	8	8	8	8	8	8	8	8	8	8	8	8	6	3	8	4	8	8	4	4	8	5	5
85	#085	Sha	50	Lelaki	Warganegara Malaysia	Melayu	Berkahwin	Ijazah Sarjana Muda	Kakitangan Awam Kerajaan	Flat/ Apartmen/ Kondominium	Tidak	Tidak	7	3	6	7	8	6	1	1	2	7	6	7	8	6	8	6	8	8	8	7	8	8	2	7	8	4	8	4	8	8	2	3	7	3	4
86	#086	MKS	36	Lelaki	Warganegara Malaysia	Melayu	Berkahwin	Ijazah Sarjana Muda	Kakitangan Awam Kerajaan	Rumah Teres/ Rumah Berkembar	Tidak	Tidak	5	8	8	8	8	8	1	1	1	8	4	2	8	8	8	8	8	8	8	8	8	5	5	8	5	8	8	8	8	8	8	8	8	6	8
87	#087	MSM	34	Lelaki	Warganegara Malaysia	Melayu	Berkahwin	Ijazah Sarjana (Master)	Kakitangan Awam Kerajaan	Rumah Teres/ Rumah Berkembar	Tidak	Ya	5	7	8	8	6	6	3	2	4	5	4	2	7	8	7	6	6	7	7	6	7	6	5	5	6	5	8	7	7	5	6	5	6	5	5
88	#088	NH	38	Perempuan	Warganegara Malaysia	Melayu	Berkahwin	Ijazah Sarjana Muda	Kakitangan Awam Kerajaan	Rumah Teres/ Rumah Berkembar	Tidak	Tidak	8	8	5	8	8	4	1	1	1	8	7	8	8	8	8	8	8	8	8	8	8	8	8	8	6	3	8	4	8	8	4	4	8	5	5
89	#089	SNZ	33	Perempuan	Warganegara Malaysia	Melayu	Berkahwin	Ijazah Sarjana Muda	Kakitangan Awam Kerajaan	Rumah Banglo	Tidak	Tidak	3	8	6	8	7	8	1	1	4	8	7	8	8	6	8	6	7	8	8	8	8	7	4	7	8	8	7	7	7	8	7	5	8	7	7
90	#090	AAI	32	Lelaki	Warganegara Malaysia	Melayu	Berkahwin	Ijazah Sarjana (Master)	Kakitangan Awam Kerajaan	Rumah Teres/ Rumah Berkembar	Tidak	Tidak	4	8	8	8	7	7	4	1	7	8	5	5	8	5	8	5	8	7	7	5	7	8	5	4	6	2	8	5	7	4	4	5	7	3	4
91	#091	MAA	32	Lelaki	Warganegara Malaysia	Melayu	Berkahwin	Ijazah Sarjana Muda	Kakitangan Awam Kerajaan	Rumah Banglo	Tidak	Ya	6	6	7	8	7	6	3	2	5	7	5	5	6	6	6	8	7	7	7	7	7	7	6	6	6	2	6	6	7	5	4	2	3	3	6
92	#092	MHI	32	Lelaki	Warganegara Malaysia	Melayu	Bujang	Ijazah Sarjana (Master)	Kakitangan Awam Kerajaan	Rumah Kampung/ Kayu/ Tradisional	Tidak	Tidak	5	8	8	8	7	7	2	2	2	7	6	8	7	2	8	3	7	7	7	7	7	7	7	6	3	2	8	4	3	7	3	5	6	2	3
93	#093	YIN	32	Lelaki	Warganegara Malaysia	Melayu	Berkahwin	Diploma / STPM / Matrikulasi	Bekerja di Sektor Swasta	Flat/ Apartmen/ Kondominium	Tidak	Ya	6	3	6	8	8	8	1	1	1	7	7	7	8	8	8	8	8	8	8	8	8	8	8	8	8	8	8	8	8	8	8	8	8	8	8
94	#094	AMS	32	Lelaki	Warganegara Malaysia	Lain-lain	Berkahwin	Ijazah Sarjana Muda	Kakitangan Awam Kerajaan	Rumah Teres/ Rumah Berkembar	Tidak	Tidak	8	8	8	8	8	8	4	1	1	8	4	4	8	6	8	4	8	8	8	8	8	8	8	6	8	5	8	4	8	5	4	3	5	3	4
95	#095	RBR	32	Perempuan	Warganegara Malaysia	Melayu	Bujang	Diploma / STPM / Matrikulasi	Kakitangan Awam Kerajaan	Rumah Kampung/ Kayu/ Tradisional	Tidak	Tidak	5	4	3	8	6	4	2	1	2	6	5	6	7	7	7	7	7	7	7	7	7	5	7	7	7	5	8	7	5	7	4	6	7	4	5
96	#096	AMA	39	Perempuan	Warganegara Malaysia	Melayu	Berkahwin	Ijazah Sarjana (Master)	Bekerja di Sektor Swasta	Rumah Teres/ Rumah Berkembar	Ya	Ya	8	8	8	8	8	7	2	2	7	8	2	2	3	4	8	3	8	7	7	7	8	7	2	3	6	3	8	2	7	8	7	2	7	1	8
97	#097	MIB	32	Lelaki	Warganegara Malaysia	Melayu	Bujang	Ijazah Sarjana (Master)	Kakitangan Awam Kerajaan	Rumah Kampung/ Kayu/ Tradisional	Ya	Ya	5	7	7	8	8	6	3	2	3	2	6	3	7	6	7	5	8	7	7	7	7	7	7	7	7	3	8	5	7	7	5	6	7	5	5
98	#098	Nkf	33	Perempuan	Warganegara Malaysia	Melayu	Berkahwin	Ijazah Sarjana Muda	Kakitangan Awam Kerajaan	Rumah Teres/ Rumah Berkembar	Tidak	Ya	8	8	8	8	8	8	4	2	5	8	5	4	6	4	8	3	3	6	8	6	8	6	5	5	6	6	8	4	8	3	5	3	5	4	3
99	#099	ABK	32	Lelaki	Warganegara Malaysia	Melayu	Berkahwin	Ijazah Sarjana Muda	Kakitangan Awam Kerajaan	Rumah Banglo	Tidak	Ya	5	8	8	8	7	8	3	1	4	8	8	3	8	4	8	6	4	8	8	8	8	8	8	7	8	8	8	8	6	7	6	1	6	1	1
100	#100	Bis	32	Lelaki	Warganegara Malaysia	Melayu	Berkahwin	Ijazah Sarjana Muda	Bekerja di Sektor Swasta	Rumah Teres/ Rumah Berkembar	Tidak	Ya	1	5	5	8	8	3	6	1	7	8	8	6	8	4	8	3	2	7	5	7	6	3	8	8	6	2	8	5	5	8	3	3	2	3	3
101	#101	NAM	31	Perempuan	Warganegara Malaysia	Melayu	Berkahwin	Ijazah Sarjana Muda	Kakitangan Awam Kerajaan	Flat/ Apartmen/ Kondominium	Tidak	Tidak	1	8	8	8	8	4	1	1	1	8	4	4	8	8	8	5	8	8	8	8	8	5	8	8	8	3	8	5	8	8	5	4	5	4	5
102	#102	KH	32	Lelaki	Warganegara Malaysia	Melayu	Bujang	Ijazah Sarjana Muda	Kakitangan Awam Kerajaan	Rumah Teres/ Rumah Berkembar	Tidak	Tidak	4	4	4	8	8	6	1	1	1	8	8	7	8	6	8	8	8	8	8	8	8	8	8	8	8	4	8	8	6	8	8	5	7	5	8
103	#103	MH	35	Lelaki	Warganegara Malaysia	Melayu	Berkahwin	Ijazah Sarjana Muda	Kakitangan Awam Kerajaan	Rumah Banglo	Tidak	Tidak	8	8	8	8	8	8	1	1	1	8	8	8	8	8	8	8	8	8	8	8	8	8	8	8	8	8	8	8	8	8	8	8	8	1	8
104	#104	ASS	30	Perempuan	Warganegara Malaysia	Melayu	Bujang	Ijazah Sarjana Muda	Bekerja di Sektor Swasta	Rumah Banglo	Tidak	Ya	8	7	7	8	7	7	2	2	4	7	4	7	8	5	8	6	3	7	8	7	7	7	5	7	6	4	7	3	7	4	1	2	5	3	2
105	#105	SSI	32	Perempuan	Warganegara Malaysia	Melayu	Berkahwin	Ijazah Sarjana Muda	Kakitangan Awam Kerajaan	Rumah Teres/ Rumah Berkembar	Ya	Ya	4	1	8	8	8	1	1	1	1	8	8	8	8	4	8	8	8	8	8	8	8	8	5	8	8	8	8	5	8	8	5	8	7	6	5
106	#106	Far	38	Lelaki	Warganegara Malaysia	Melayu	Berkahwin	Ijazah Sarjana Muda	Usahawan	Flat/ Apartmen/ Kondominium	Tidak	Ya	8	8	8	8	8	8	4	1	4	4	4	3	8	4	8	8	8	8	8	8	8	7	4	8	5	2	8	7	8	8	8	4	6	8	7
107	#107	MNN	38	Lelaki	Warganegara Malaysia	Melayu	Berkahwin	Ijazah Sarjana Muda	Usahawan	Rumah Teres/ Rumah Berkembar	Tidak	Ya	5	7	7	8	6	4	4	2	3	8	5	7	8	3	8	6	6	8	8	8	8	7	8	7	7	2	8	5	6	6	4	3	6	2	6
108	#108	Sud	43	Lelaki	Warganegara Malaysia	India	Berkahwin	Ijazah Doktor Kehormat (PhD)	Kakitangan Awam Kerajaan	Rumah Teres/ Rumah Berkembar	Tidak	Tidak	4	4	5	8	8	6	1	1	1	7	7	1	8	8	8	8	8	8	5	6	8	8	8	6	7	3	8	8	8	6	6	8	6	8	8
109	#109	LHK	33	Perempuan	Warganegara Malaysia	Melayu	Berkahwin	Ijazah Sarjana Muda	Kakitangan Awam Kerajaan	Rumah Teres/ Rumah Berkembar	Ya	Tidak	7	8	8	8	8	8	1	1	1	8	4	3	8	8	8	8	8	8	8	8	8	8	8	8	8	8	8	6	8	8	8	8	7	8	6
110	#110	MAM	32	Lelaki	Warganegara Malaysia	Melayu	Berkahwin	Ijazah Sarjana Muda	Bekerja di Sektor Swasta	Rumah Teres/ Rumah Berkembar	Tidak	Ya	4	7	5	8	7	4	2	2	2	5	5	5	8	7	8	7	7	7	7	7	7	6	8	7	7	4	8	7	8	7	7	4	7	7	6
111	#111		54	Perempuan	Warganegara Malaysia	Melayu	Berkahwin	Ijazah Sarjana Muda	Kakitangan Awam Kerajaan	Lain-lain	Tidak	Ya	5	8	5	8	8	6	2	1	4	6	6	5	7	6	8	5	8	8	8	8	8	5	6	8	8	8	8	5	7	5	7	6	8	7	4
112	#112	Far	38	Lelaki	Warganegara Malaysia	Melayu	Berkahwin	Ijazah Sarjana Muda	Usahawan	Flat/ Apartmen/ Kondominium	Tidak	Ya	8	8	8	8	8	8	4	1	4	4	4	3	8	4	8	8	8	8	8	8	8	7	4	8	5	2	8	7	8	8	8	4	6	8	7
113	#113	AFN	33	Lelaki	Warganegara Malaysia	Melayu	Berkahwin	Ijazah Sarjana Muda	Kakitangan Awam Kerajaan	Rumah Teres/ Rumah Berkembar	Tidak	Ya	1	8	8	8	8	1	1	1	1	8	8	8	8	8	8	8	8	8	8	8	8	8	8	8	8	8	8	8	5	8	8	6	8	8	8
114	#114	DZ	32	Lelaki	Warganegara Malaysia	Melayu	Bujang	Ijazah Sarjana Muda	Kakitangan Awam Kerajaan	Flat/ Apartmen/ Kondominium	Tidak	Ya	5	8	8	8	8	4	1	1	1	8	8	5	8	7	8	8	8	8	8	8	8	8	8	8	8	8	8	8	8	8	8	8	8	6	8
115	#115	DZ	32	Lelaki	Warganegara Malaysia	Melayu	Bujang	Ijazah Sarjana Muda	Kakitangan Awam Kerajaan	Flat/ Apartmen/ Kondominium	Tidak	Ya	5	8	8	8	8	4	1	1	1	8	8	5	8	7	8	8	8	8	8	8	8	8	8	8	8	8	8	8	8	8	8	8	8	6	8
116	#116	AZB	33	Perempuan	Warganegara Malaysia	Melayu	Berkahwin	Ijazah Sarjana Muda	Kakitangan Awam Kerajaan	Rumah Teres/ Rumah Berkembar	Tidak	Ya	3	8	8	7	7	6	3	2	3	7	4	7	8	6	6	6	8	7	7	7	7	7	6	6	6	4	8	5	7	5	6	5	6	5	5
117	#117	JLM	33	Perempuan	Warganegara Malaysia	Cina	Berkahwin	Ijazah Sarjana Muda	Kakitangan Awam Kerajaan	Flat/ Apartmen/ Kondominium	Tidak	Tidak	2	8	8	8	8	1	5	1	6	8	2	7	8	1	8	6	8	5	6	8	8	5	8	7	4	1	8	4	8	4	6	2	4	1	6
118	#118	MAI	34	Lelaki	Warganegara Malaysia	Melayu	Bujang	Ijazah Sarjana Muda	Kakitangan Awam Kerajaan	Rumah Banglo	Tidak	Ya	8	8	7	8	6	8	3	1	3	8	3	3	6	6	8	6	8	8	8	7	8	8	6	8	8	1	8	6	8	7	6	8	6	3	6
119	#119	NM	30	Perempuan	Warganegara Malaysia	Melayu	Bujang	Ijazah Sarjana Muda	Kakitangan Awam Kerajaan	Rumah Teres/ Rumah Berkembar	Tidak	Tidak	3	8	8	8	7	7	2	5	2	8	7	6	8	5	7	5	4	8	6	6	7	7	5	7	7	1	8	5	7	8	6	2	6	6	6
120	#120	NA	32	Perempuan	Warganegara Malaysia	Melayu	Berkahwin	Ijazah Sarjana Muda	Kakitangan Awam Kerajaan	Flat/ Apartmen/ Kondominium	Tidak	Ya	5	7	7	8	8	5	3	4	6	7	4	3	7	4	8	5	6	6	7	7	6	7	2	7	5	3	7	7	5	6	5	4	5	4	6
121	#121	MFA	33	Lelaki	Warganegara Malaysia	Melayu	Berkahwin	Ijazah Sarjana Muda	Kakitangan Awam Kerajaan	Rumah Teres/ Rumah Berkembar	Tidak	Ya	4	5	6	8	8	8	1	1	1	8	7	4	8	5	8	8	8	8	8	8	8	8	8	8	8	5	8	8	8	8	8	8	8	7	8
122	#122	FSA	34	Lelaki	Warganegara Malaysia	Melayu	Berkahwin	Ijazah Sarjana Muda	Kakitangan Awam Kerajaan	Rumah Teres/ Rumah Berkembar	Tidak	Tidak	5	6	8	8	7	8	1	1	1	7	4	7	7	7	8	7	8	8	8	8	8	8	3	8	8	8	8	8	7	6	8	8	8	4	7
123	#123	NAF	33	Perempuan	Warganegara Malaysia	Melayu	Berkahwin	Ijazah Sarjana Muda	Kakitangan Awam Kerajaan	Rumah Kampung/ Kayu/ Tradisional	Ya	Ya	6	8	8	8	8	8	1	1	3	8	8	7	8	7	8	6	8	8	8	7	8	8	8	8	7	7	8	7	8	8	5	5	8	4	6
124	#124	NAZ	38	Perempuan	Warganegara Malaysia	Melayu	Berkahwin	Ijazah Sarjana (Master)	Kakitangan Awam Kerajaan	Rumah Teres/ Rumah Berkembar	Tidak	Ya	6	8	8	8	8	1	1	4	1	8	8	1	8	8	8	8	8	8	8	8	8	8	8	8	8	8	8	8	8	8	8	8	8	8	8
125	#125	CYW	32	Perempuan	Warganegara Malaysia	Cina	Bujang	Ijazah Sarjana (Master)	Kakitangan Awam Kerajaan	Rumah Teres/ Rumah Berkembar	Ya	Tidak	4	8	8	8	4	1	5	1	6	8	8	7	8	4	8	3	7	5	8	5	8	6	3	8	5	3	8	2	8	8	2	2	4	3	2
126	#126	HV	34	Perempuan	Warganegara Malaysia	India	Bujang	Ijazah Sarjana (Master)	Kakitangan Awam Kerajaan	Rumah Teres/ Rumah Berkembar	Tidak	Tidak	5	8	8	8	6	7	6	1	2	8	7	5	8	4	8	3	7	8	8	8	8	8	7	7	8	3	8	3	8	7	4	2	4	4	2
127	#127	Rws	34	Perempuan	Warganegara Malaysia	Cina	Berkahwin	Ijazah Sarjana (Master)	Kakitangan Awam Kerajaan	Rumah Teres/ Rumah Berkembar	Tidak	Tidak	3	5	7	6	7	4	5	2	3	5	4	5	6	3	8	4	6	6	6	6	6	6	6	6	7	4	6	5	8	6	5	5	6	4	4
128	#128	Tch	33	Lelaki	Warganegara Malaysia	Cina	Berkahwin	Ijazah Sarjana (Master)	Kakitangan Awam Kerajaan	Rumah Teres/ Rumah Berkembar	Tidak	Tidak	4	6	8	7	5	6	4	1	2	8	3	6	7	3	8	5	8	7	8	7	8	5	5	7	5	2	8	3	4	7	7	4	6	1	2
129	#129	RO	42	Perempuan	Warganegara Malaysia	Melayu	Berkahwin	Ijazah Sarjana Muda	Kakitangan Awam Kerajaan	Rumah Teres/ Rumah Berkembar	Tidak	Tidak	2	8	8	8	8	5	2	1	2	7	6	3	8	6	8	7	8	8	7	7	7	7	8	7	7	7	7	7	7	8	6	6	6	6	6
130	#130	TS	31	Lelaki	Warganegara Malaysia	Lain-lain	Bujang	Ijazah Sarjana (Master)	Kakitangan Awam Kerajaan	Rumah Teres/ Rumah Berkembar	Tidak	Tidak	5	6	6	6	7	6	3	3	4	5	5	3	6	6	6	5	5	7	5	6	6	6	3	6	7	4	7	5	6	7	6	6	6	6	4
131	#131	Gaa	35	Perempuan	Warganegara Malaysia	India	Berkahwin	Ijazah Sarjana (Master)	Kakitangan Awam Kerajaan	Rumah Teres/ Rumah Berkembar	Tidak	Ya	5	8	8	8	7	2	4	3	2	7	6	3	7	5	8	5	6	8	8	6	7	6	5	8	8	5	7	5	8	7	5	5	5	5	6
132	#132	SDV	39	Lelaki	Warganegara Malaysia	India	Bujang	Ijazah Sarjana Muda	Kakitangan Awam Kerajaan	Rumah Teres/ Rumah Berkembar	Ya	Tidak	3	4	7	7	8	4	6	4	2	3	2	4	7	5	8	7	8	6	6	4	8	5	7	6	6	5	8	7	8	8	5	4	4	5	6
133	#133	Rk	31	Perempuan	Warganegara Malaysia	India	Bujang	Ijazah Sarjana Muda	Kakitangan Awam Kerajaan	Rumah Teres/ Rumah Berkembar	Ya	Ya	8	8	8	8	8	7	3	1	3	2	2	3	8	5	8	7	7	8	7	7	7	7	7	8	7	8	8	6	8	8	7	7	7	5	7
134	#134	MM	38	Perempuan	Warganegara Malaysia	Melayu	Bujang	Ijazah Sarjana Muda	Kakitangan Awam Kerajaan	Flat/ Apartmen/ Kondominium	Tidak	Tidak	6	7	7	8	5	7	3	2	2	8	6	5	8	5	8	5	7	7	7	7	7	6	6	7	8	6	8	6	6	7	5	3	6	5	5
135	#135	HH	33	Perempuan	Warganegara Malaysia	Melayu	Berkahwin	Ijazah Sarjana (Master)	Kakitangan Awam Kerajaan	Rumah Teres/ Rumah Berkembar	Tidak	Ya	6	8	8	8	4	8	1	1	1	7	7	4	8	7	8	6	7	8	8	8	8	7	7	7	7	7	8	6	7	7	7	7	7	5	6
136	#136	PK	33	Perempuan	Warganegara Malaysia	India	Berkahwin	Ijazah Sarjana Muda	Kakitangan Awam Kerajaan	Rumah Teres/ Rumah Berkembar	Tidak	Tidak	5	7	7	8	7	1	4	1	3	5	3	5	6	8	8	6	7	7	7	8	6	6	5	7	6	5	6	5	7	6	7	6	7	7	6
137	#137	Low	36	Perempuan	Warganegara Malaysia	Cina	Bujang	Ijazah Sarjana (Master)	Kakitangan Awam Kerajaan	Rumah Teres/ Rumah Berkembar	Tidak	Tidak	4	8	8	8	8	5	4	1	1	7	2	6	7	6	8	6	6	8	7	7	8	6	6	5	6	2	7	6	4	7	3	2	2	7	5
138	#138	Sit	27	Perempuan	Warganegara Malaysia	Melayu	Bujang	Ijazah Sarjana Muda	Bekerja di Sektor Swasta	Rumah Kampung/ Kayu/ Tradisional	Ya	Ya	1	8	8	8	8	7	1	1	1	8	8	1	8	8	8	8	8	8	8	8	8	8	8	8	8	8	8	8	8	8	8	8	8	8	8
139	#139	LST	31	Lelaki	Warganegara Malaysia	Cina	Berkahwin	Ijazah Sarjana Muda	Kakitangan Awam Kerajaan	Rumah Teres/ Rumah Berkembar	Tidak	Tidak	6	7	8	8	7	6	4	1	2	7	7	2	8	5	8	6	8	8	8	7	7	7	7	7	8	6	8	5	6	8	6	6	7	3	6
140	#140	SNM	34	Perempuan	Warganegara Malaysia	Melayu	Berkahwin	Ijazah Sarjana Muda	Kakitangan Awam Kerajaan	Rumah Teres/ Rumah Berkembar	Tidak	Tidak	5	1	3	8	8	7	1	4	1	4	4	3	8	6	8	8	6	8	5	7	5	5	5	8	8	4	8	5	6	6	6	6	7	5	6
141	#141	Ssk	34	Perempuan	Warganegara Malaysia	Cina	Berkahwin	Ijazah Sarjana Muda	Kakitangan Awam Kerajaan	Flat/ Apartmen/ Kondominium	Tidak	Tidak	3	5	6	6	6	6	4	2	3	7	5	4	6	5	6	5	6	6	7	6	7	5	6	6	7	4	6	6	7	7	5	4	5	5	5
142	#142	CSK	33	Lelaki	Warganegara Malaysia	Cina	Berkahwin	Ijazah Sarjana (Master)	Kakitangan Awam Kerajaan	Flat/ Apartmen/ Kondominium	Tidak	Tidak	6	8	8	8	7	7	3	3	2	6	5	4	8	6	8	6	6	7	7	6	7	7	7	7	6	3	8	7	6	6	6	6	6	6	6
143	#143	MAA	37	Lelaki	Warganegara Malaysia	Melayu	Berkahwin	Ijazah Sarjana Muda	Kakitangan Awam Kerajaan	Rumah Banglo	Ya	Tidak	6	4	8	8	8	5	1	1	2	7	7	8	8	6	8	4	8	8	8	8	8	8	6	8	8	3	8	8	8	8	4	6	7	1	5
144	#144	NAA	27	Perempuan	Warganegara Malaysia	Melayu	Berkahwin	Ijazah Sarjana Muda	Kakitangan Awam Kerajaan	Rumah Teres/ Rumah Berkembar	Ya	Ya	6	4	8	8	1	7	1	1	3	8	6	4	8	5	8	8	8	8	8	8	8	8	4	8	8	8	8	8	8	8	8	3	7	5	8
145	#145	WNK	34	Perempuan	Warganegara Malaysia	Melayu	Berkahwin	Ijazah Sarjana Muda	Kakitangan Awam Kerajaan	Rumah Teres/ Rumah Berkembar	Tidak	Tidak	4	5	8	8	8	7	1	1	1	8	8	1	8	8	8	8	8	8	8	8	8	8	8	8	8	3	8	7	8	8	7	8	8	8	8
146	#146	NAZ	38	Perempuan	Warganegara Malaysia	Melayu	Berkahwin	Ijazah Sarjana (Master)	Kakitangan Awam Kerajaan	Rumah Teres/ Rumah Berkembar	Tidak	Ya	6	8	8	8	8	1	1	4	1	8	8	1	8	8	8	8	8	8	8	8	8	8	8	8	8	8	8	8	8	8	8	8	8	8	8
147	#147	MT	32	Perempuan	Warganegara Malaysia	Cina	Bujang	Ijazah Sarjana (Master)	Kakitangan Awam Kerajaan	Rumah Teres/ Rumah Berkembar	Tidak	Tidak	1	8	8	8	8	4	1	1	1	8	8	8	8	7	8	8	8	8	8	8	8	8	8	8	8	7	8	8	8	8	8	8	8	7	8
148	#148	CLL	34	Perempuan	Warganegara Malaysia	Cina	Bujang	Ijazah Sarjana (Master)	Kakitangan Awam Kerajaan	Flat/ Apartmen/ Kondominium	Ya	Ya	5	6	8	7	1	1	7	2	4	8	7	4	6	3	5	2	6	4	6	4	6	5	8	6	3	5	5	2	5	5	2	1	4	2	3
149	#149	IHS	32	Perempuan	Warganegara Malaysia	Melayu	Bujang	Diploma / STPM / Matrikulasi	Kakitangan Awam Kerajaan	Lain-lain	Tidak	Tidak	4	8	8	8	8	5	3	1	3	7	3	3	8	6	6	6	8	8	8	6	7	6	8	7	7	6	4	6	6	4	6	6	6	4	6
150	#150	SSH	33	Perempuan	Warganegara Malaysia	Melayu	Berkahwin	Ijazah Sarjana Muda	Kakitangan Awam Kerajaan	Rumah Teres/ Rumah Berkembar	Tidak	Tidak	5	7	8	8	7	8	2	1	2	7	7	2	8	7	8	8	8	7	8	8	8	8	8	7	7	7	8	8	7	7	8	7	8	7	8
151	#151	DZ	32	Lelaki	Warganegara Malaysia	Melayu	Bujang	Ijazah Sarjana Muda	Kakitangan Awam Kerajaan	Flat/ Apartmen/ Kondominium	Tidak	Ya	5	8	8	8	8	4	1	1	1	8	8	5	8	7	8	8	8	8	8	8	8	8	8	8	8	8	8	8	8	8	8	8	8	6	8
152	#152	NSJ	36	Lelaki	Warganegara Malaysia	Melayu	Bujang	Ijazah Sarjana Muda	Kakitangan Awam Kerajaan	Rumah Teres/ Rumah Berkembar	Tidak	Ya	6	8	1	8	8	5	2	1	1	6	4	6	8	7	8	5	8	8	8	8	8	8	8	8	8	8	8	5	8	8	5	8	7	5	5
153	#153	PPL	49	Perempuan	Warganegara Malaysia	Cina	Berkahwin	Ijazah Sarjana (Master)	Kakitangan Awam Kerajaan	Rumah Teres/ Rumah Berkembar	Tidak	Ya	6	7	8	8	8	7	1	2	1	7	5	5	8	4	8	3	8	8	8	6	8	7	2	8	8	2	8	4	8	8	4	3	6	3	3
154	#154	WNK	34	Perempuan	Warganegara Malaysia	Melayu	Berkahwin	Ijazah Sarjana Muda	Kakitangan Awam Kerajaan	Rumah Teres/ Rumah Berkembar	Tidak	Tidak	4	5	8	8	8	7	1	1	1	8	8	1	8	8	8	8	8	8	8	8	8	8	8	8	8	3	8	7	8	8	7	8	8	8	8
155	#155	SMS	33	Lelaki	Warganegara Malaysia	Melayu	Berkahwin	Ijazah Sarjana Muda	Kakitangan Awam Kerajaan	Rumah Teres/ Rumah Berkembar	Tidak	Tidak	6	6	7	8	7	6	2	1	2	5	4	3	8	7	7	7	6	8	7	7	7	7	7	8	8	4	7	7	7	7	7	8	7	6	6
156	#156	WCM	37	Perempuan	Warganegara Malaysia	Cina	Bujang	Ijazah Sarjana (Master)	Kakitangan Awam Kerajaan	Rumah Teres/ Rumah Berkembar	Tidak	Tidak	8	8	8	8	8	8	1	1	1	8	3	4	8	8	8	8	8	8	8	8	8	8	7	8	8	8	8	8	8	5	5	7	8	8	8
157	#157	DZ	32	Lelaki	Warganegara Malaysia	Melayu	Bujang	Ijazah Sarjana Muda	Kakitangan Awam Kerajaan	Flat/ Apartmen/ Kondominium	Tidak	Ya	5	8	8	8	8	4	1	1	1	8	8	5	8	7	8	8	8	8	8	8	8	8	8	8	8	8	8	8	8	8	8	8	8	6	8
158	#158	FN	28	Perempuan	Warganegara Malaysia	Melayu	Bujang	Ijazah Sarjana Muda	Kakitangan Awam Kerajaan	Flat/ Apartmen/ Kondominium	Tidak	Ya	5	8	8	8	6	4	4	1	6	6	3	7	8	3	8	3	7	6	7	7	6	7	8	7	6	2	8	3	6	8	2	3	2	3	3
159	#159	Fm	33	Perempuan	Warganegara Malaysia	Melayu	Bujang	Ijazah Sarjana Muda	Kakitangan Awam Kerajaan	Rumah Teres/ Rumah Berkembar	Tidak	Tidak	4	6	5	8	8	4	7	1	4	6	6	7	8	3	8	5	5	4	7	3	6	6	6	5	4	2	8	4	5	5	4	2	2	3	5
160	#160	Fm	33	Perempuan	Warganegara Malaysia	Melayu	Bujang	Ijazah Sarjana Muda	Kakitangan Awam Kerajaan	Rumah Teres/ Rumah Berkembar	Tidak	Tidak	4	6	5	8	8	4	7	1	4	6	6	7	8	3	8	5	5	4	7	3	6	6	6	5	4	2	8	4	5	5	4	2	2	3	5
161	#161	MFH	33	Lelaki	Warganegara Malaysia	Melayu	Berkahwin	Ijazah Sarjana Muda	Kakitangan Awam Kerajaan	Rumah Banglo	Ya	Tidak	5	6	8	8	7	8	3	1	1	6	7	3	8	6	8	6	6	8	6	7	8	8	8	8	8	8	8	8	7	8	7	4	7	6	5
162	#162	Fm	33	Perempuan	Warganegara Malaysia	Melayu	Bujang	Ijazah Sarjana Muda	Kakitangan Awam Kerajaan	Rumah Teres/ Rumah Berkembar	Tidak	Tidak	4	6	5	8	8	4	7	1	4	6	6	7	8	3	8	5	5	4	7	3	6	6	6	5	4	2	8	4	5	5	4	2	2	3	5
163	#163	NAZ	38	Perempuan	Warganegara Malaysia	Melayu	Berkahwin	Ijazah Sarjana (Master)	Kakitangan Awam Kerajaan	Rumah Teres/ Rumah Berkembar	Tidak	Ya	6	8	8	8	8	1	1	4	1	8	8	1	8	8	8	8	8	8	8	8	8	8	8	8	8	8	8	8	8	8	8	8	8	8	8
164	#164	RAR	33	Perempuan	Warganegara Malaysia	Melayu	Berkahwin	Ijazah Sarjana Muda	Kakitangan Awam Kerajaan	Rumah Banglo	Tidak	Ya	2	8	7	8	8	4	2	1	2	6	3	6	8	6	8	6	6	8	8	8	8	7	6	8	8	8	8	5	8	6	5	7	7	7	6
165	#165	AAA	34	Lelaki	Bukan Warganegara Malaysia	Melayu	Berkahwin	Ijazah Sarjana (Master)	Kakitangan Awam Kerajaan	Rumah Kampung/ Kayu/ Tradisional	Tidak	Tidak	6	6	8	8	8	2	2	2	3	7	3	2	8	6	8	6	8	8	8	8	6	6	8	7	4	4	8	6	5	6	5	6	6	5	6
166	#166	YPS	37	Perempuan	Warganegara Malaysia	Cina	Berkahwin	Ijazah Sarjana Muda	Bekerja di Sektor Swasta	Rumah Teres/ Rumah Berkembar	Ya	Tidak	6	7	8	8	8	7	2	1	1	7	6	3	8	7	8	8	8	8	8	8	8	7	7	8	8	7	8	8	8	8	7	8	6	7	8
167	#167	WNK	34	Perempuan	Warganegara Malaysia	Melayu	Berkahwin	Ijazah Sarjana Muda	Kakitangan Awam Kerajaan	Rumah Teres/ Rumah Berkembar	Tidak	Tidak	4	5	8	8	8	7	1	1	1	8	8	1	8	8	8	8	8	8	8	8	8	8	8	8	8	3	8	7	8	8	7	8	8	8	8
168	#168	WAH	32	Lelaki	Warganegara Malaysia	Melayu	Berkahwin	Ijazah Sarjana (Master)	Kakitangan Awam Kerajaan	Rumah Teres/ Rumah Berkembar	Tidak	Tidak	8	1	8	8	8	7	1	1	1	6	4	1	8	8	8	8	8	8	8	8	8	8	8	8	8	8	8	8	8	8	8	8	8	8	8
169	#169	WAH	32	Lelaki	Warganegara Malaysia	Melayu	Berkahwin	Ijazah Sarjana (Master)	Kakitangan Awam Kerajaan	Rumah Teres/ Rumah Berkembar	Tidak	Tidak	8	1	8	8	8	7	1	1	1	6	4	1	8	8	8	8	8	8	8	8	8	8	8	8	8	8	8	8	8	8	8	8	8	8	8
170	#170	RAB	20	Perempuan	Warganegara Malaysia	Melayu	Bujang	Ijazah Sarjana Muda	Tidak Bekerja	Rumah Teres/ Rumah Berkembar	Tidak	Ya	4	5	8	8	8	2	2	1	6	6	7	7	8	3	8	1	8	8	8	8	8	8	8	7	8	5	8	2	5	6	2	4	7	1	2
171	#171	Nur	21	Lelaki	Warganegara Malaysia	Melayu	Bujang	Diploma / STPM / Matrikulasi	Tidak Bekerja	Rumah Teres/ Rumah Berkembar	Tidak	Ya	8	6	8	8	6	8	1	1	1	8	5	8	8	7	8	7	8	8	8	8	8	8	8	8	8	8	8	8	8	8	7	6	7	8	8
172	#172	Nur	22	Perempuan	Warganegara Malaysia	Melayu	Bujang	Diploma / STPM / Matrikulasi	Tidak Bekerja	Rumah Kampung/ Kayu/ Tradisional	Tidak	Tidak	3	5	8	1	3	4	1	3	4	7	7	8	8	4	7	3	8	8	8	8	8	5	5	8	6	3	8	3	7	8	3	7	5	5	3
173	#173	Nur	34	Perempuan	Warganegara Malaysia	Melayu	Berkahwin	Ijazah Sarjana Muda	Majikan	Rumah Teres/ Rumah Berkembar	Tidak	Ya	2	2	7	8	8	6	2	1	2	8	6	7	8	6	8	8	8	8	8	8	8	7	8	7	8	2	8	7	6	8	8	7	7	8	7
174	#174	Nor	44	Perempuan	Warganegara Malaysia	Melayu	Berkahwin	Ijazah Sarjana Muda	Kakitangan Awam Kerajaan	Rumah Teres/ Rumah Berkembar	Tidak	Tidak	6	7	6	8	8	8	1	1	1	8	8	1	8	8	8	8	8	8	8	8	8	8	8	8	8	8	8	8	8	2	8	8	8	8	8
175	#175	Nor	44	Perempuan	Warganegara Malaysia	Melayu	Berkahwin	Ijazah Sarjana Muda	Kakitangan Awam Kerajaan	Rumah Teres/ Rumah Berkembar	Tidak	Tidak	6	7	6	8	8	8	1	1	1	8	8	1	8	8	8	8	8	8	8	8	8	8	8	8	8	8	8	8	8	2	8	8	8	8	8
176	#176	Sit	28	Perempuan	Warganegara Malaysia	Lain-lain	Berkahwin	Sekolah Menengah (SPM/ MCE)	Bekerja di Sektor Swasta	Flat/ Apartmen/ Kondominium	Tidak	Ya	5	4	8	8	8	3	4	1	4	8	8	5	8	5	8	1	5	8	8	4	8	8	1	8	8	1	8	1	5	8	1	5	1	5	1
177	#177	Peg	27	Perempuan	Warganegara Malaysia	Lain-lain	Bujang	Diploma / STPM / Matrikulasi	Bekerja di Sektor Swasta	Lain-lain	Tidak	Ya	5	8	8	8	7	5	1	7	2	8	8	8	8	8	8	8	8	8	8	8	8	4	6	8	8	8	8	8	8	8	8	8	8	8	8
178	#178	nur	20	Perempuan	Warganegara Malaysia	Melayu	Bujang	Ijazah Sarjana Muda	Tidak Bekerja	Rumah Kampung/ Kayu/ Tradisional	Tidak	Ya	6	7	8	8	4	6	1	1	2	8	6	7	8	6	8	5	8	8	8	8	8	7	8	8	7	6	8	4	8	7	4	6	7	3	5
179	#179	Maz	31	Perempuan	Warganegara Malaysia	Melayu	Berkahwin	Ijazah Sarjana Muda	Bekerja di Sektor Swasta	Rumah Teres/ Rumah Berkembar	Tidak	Ya	3	7	6	8	8	5	4	1	1	8	8	7	8	5	8	7	8	8	8	8	8	8	8	6	8	2	8	8	5	8	8	4	8	6	8
180	#180	Sit	33	Perempuan	Warganegara Malaysia	Melayu	Berkahwin	Diploma / STPM / Matrikulasi	Kakitangan Awam Kerajaan	Flat/ Apartmen/ Kondominium	Ya	Ya	8	6	4	8	7	8	1	1	1	8	8	3	8	7	8	7	8	8	8	8	8	8	8	8	8	8	8	7	8	8	7	8	8	7	7
181	#181	Noo	38	Perempuan	Warganegara Malaysia	Melayu	Berkahwin	Ijazah Sarjana Muda	Kakitangan Awam Kerajaan	Rumah Teres/ Rumah Berkembar	Tidak	Tidak	1	5	5	8	8	4	2	1	1	8	6	4	8	5	8	6	8	8	8	8	8	7	7	7	8	8	8	7	8	4	5	6	5	5	7
182	#182	Nur	34	Perempuan	Warganegara Malaysia	Melayu	Berkahwin	Ijazah Sarjana (Master)	Kakitangan Awam Kerajaan	Rumah Teres/ Rumah Berkembar	Tidak	Ya	5	6	6	8	8	7	3	2	2	7	5	6	8	5	8	5	7	8	7	6	8	6	8	8	8	6	8	5	8	7	4	5	6	5	4
183	#183	KHA	27	Perempuan	Warganegara Malaysia	Melayu	Berkahwin	Diploma / STPM / Matrikulasi	Tidak Bekerja	Rumah Kampung/ Kayu/ Tradisional	Tidak	Ya	3	5	5	8	8	8	3	1	3	6	4	5	8	5	8	8	8	6	8	8	8	8	8	8	7	5	8	8	8	7	8	5	7	6	8
184	#184	Wan	37	Perempuan	Warganegara Malaysia	Melayu	Berkahwin	Ijazah Sarjana Muda	Bekerja di Sektor Swasta	Rumah Teres/ Rumah Berkembar	Tidak	Ya	7	7	7	7	8	3	2	1	2	7	7	6	7	6	8	3	8	7	7	6	7	7	6	7	6	2	8	6	7	7	4	5	7	5	5
185	#185	Nur	20	Perempuan	Warganegara Malaysia	Melayu	Bujang	Diploma / STPM / Matrikulasi	Tidak Bekerja	Rumah Kampung/ Kayu/ Tradisional	Tidak	Tidak	2	7	4	8	8	4	2	1	2	5	8	2	7	5	8	6	8	8	8	8	8	5	8	8	7	7	8	8	8	8	7	6	6	8	8
186	#186	SIT	24	Perempuan	Warganegara Malaysia	Melayu	Bujang	Ijazah Sarjana Muda	Tidak Bekerja	Rumah Kampung/ Kayu/ Tradisional	Tidak	Tidak	4	8	6	8	5	3	3	1	5	6	7	5	8	7	6	6	8	4	8	7	5	8	6	5	5	6	7	5	4	4	6	3	7	6	5
187	#187	A‚Ä	27	Perempuan	Warganegara Malaysia	Melayu	Bujang	Ijazah Sarjana Muda	Bekerja di Sektor Swasta	Rumah Teres/ Rumah Berkembar	Tidak	Ya	8	5	6	8	8	8	1	1	2	7	7	4	8	8	8	8	8	7	8	8	8	8	7	5	7	4	8	8	7	6	8	7	8	6	8
188	#188	Kha	32	Perempuan	Warganegara Malaysia	Melayu	Berkahwin	Diploma / STPM / Matrikulasi	Bekerja di Sektor Swasta	Rumah Teres/ Rumah Berkembar	Tidak	Tidak	2	8	8	8	8	5	1	1	1	7	7	1	8	8	8	8	8	8	8	8	8	8	8	8	8	8	8	8	8	8	8	8	8	5	5
189	#189	Nur	33	Perempuan	Warganegara Malaysia	Melayu	Duda/ Janda	Sekolah Menengah (SPM/ MCE)	Bekerja di Sektor Swasta	Rumah Kampung/ Kayu/ Tradisional	Tidak	Tidak	1	7	8	8	8	1	1	1	1	7	1	1	8	8	8	8	8	8	8	8	8	8	8	1	8	7	8	8	8	8	8	7	8	8	8
190	#190	Kav	34	Perempuan	Warganegara Malaysia	India	Berkahwin	Ijazah Sarjana Muda	Bekerja di Sektor Swasta	Rumah Teres/ Rumah Berkembar	Tidak	Ya	4	8	8	8	8	8	1	1	1	8	8	8	8	8	8	8	8	8	8	8	8	8	8	8	8	8	8	8	8	8	8	8	8	8	8
191	#191	Nur	32	Perempuan	Warganegara Malaysia	Melayu	Bujang	Ijazah Sarjana Muda	Kakitangan Awam Kerajaan	Rumah Teres/ Rumah Berkembar	Tidak	Ya	6	6	6	8	5	7	2	1	4	7	7	1	8	7	8	5	8	8	8	7	8	7	8	8	8	7	8	5	8	8	5	6	7	6	4
192	#192	NAB	31	Perempuan	Warganegara Malaysia	Melayu	Berkahwin	Diploma / STPM / Matrikulasi	Kakitangan Awam Kerajaan	Rumah Teres/ Rumah Berkembar	Tidak	Ya	3	6	5	8	8	8	1	1	1	8	8	5	8	8	8	8	8	1	8	8	8	8	8	8	8	8	8	8	8	8	8	4	8	8	8
193	#193	SHI	29	Perempuan	Warganegara Malaysia	Melayu	Berkahwin	Diploma / STPM / Matrikulasi	Kakitangan Awam Kerajaan	Rumah Teres/ Rumah Berkembar	Tidak	Tidak	1	4	7	8	8	8	2	1	1	8	8	7	8	3	8	8	8	8	8	8	6	8	4	8	8	8	8	6	5	8	6	8	8	6	5
194	#194	Hid	33	Perempuan	Warganegara Malaysia	Melayu	Berkahwin	Ijazah Sarjana Muda	Bekerja di Sektor Swasta	Flat/ Apartmen/ Kondominium	Tidak	Ya	4	8	8	8	8	8	4	1	1	8	7	6	8	4	8	6	6	8	8	8	8	8	8	8	8	1	8	6	8	8	6	8	7	8	6
195	#195	Nur	20	Perempuan	Warganegara Malaysia	Melayu	Bujang	Diploma / STPM / Matrikulasi	Tidak Bekerja	Rumah Kampung/ Kayu/ Tradisional	Ya	Ya	4	3	2	8	8	8	3	1	5	7	6	1	8	8	8	5	7	8	8	7	8	8	8	7	8	5	8	5	8	8	5	8	5	7	6
196	#196	NUR	23	Perempuan	Warganegara Malaysia	Melayu	Bujang	Ijazah Sarjana Muda	Tidak Bekerja	Rumah Teres/ Rumah Berkembar	Tidak	Ya	6	8	8	8	6	8	3	1	1	3	2	5	8	6	8	8	8	8	8	8	8	8	8	8	7	6	8	6	8	8	6	6	6	5	6
197	#197	Nor	47	Perempuan	Warganegara Malaysia	Melayu	Bujang	Ijazah Sarjana Muda	Bekerja di Sektor Swasta	Flat/ Apartmen/ Kondominium	Tidak	Tidak	6	8	8	8	8	7	1	1	2	3	8	8	8	7	8	8	8	8	8	8	8	8	8	8	8	8	8	8	8	8	8	8	8	8	8
198	#198	Nur	32	Perempuan	Warganegara Malaysia	Lain-lain	Bujang	Ijazah Sarjana Muda	Kakitangan Awam Kerajaan	Flat/ Apartmen/ Kondominium	Tidak	Tidak	3	4	4	8	8	5	1	1	1	8	4	4	8	8	8	5	8	8	8	7	8	8	8	8	8	6	8	6	8	8	5	5	8	5	6
199	#199	Nur	30	Perempuan	Warganegara Malaysia	Melayu	Berkahwin	Ijazah Sarjana Muda	Usahawan	Flat/ Apartmen/ Kondominium	Tidak	Ya	5	7	8	8	6	7	2	1	3	6	4	6	8	5	8	4	5	8	8	6	6	7	8	7	8	6	8	5	7	7	5	6	7	5	5
200	#200	Wan	20	Perempuan	Warganegara Malaysia	Melayu	Bujang	Diploma / STPM / Matrikulasi	Tidak Bekerja	Rumah Kampung/ Kayu/ Tradisional	Tidak	Ya	1	4	8	8	8	8	1	1	4	8	8	1	8	8	8	8	8	1	8	8	8	8	8	8	1	5	8	8	8	8	8	7	8	8	8
201	#201	Nur	29	Perempuan	Warganegara Malaysia	Melayu	Berkahwin	Diploma / STPM / Matrikulasi	Tidak Bekerja	Flat/ Apartmen/ Kondominium	Tidak	Ya	6	8	8	8	7	7	3	2	2	7	7	7	8	2	8	5	8	7	8	8	8	8	8	7	8	7	8	5	6	7	5	3	7	7	4
202	#202	Khu	27	Perempuan	Warganegara Malaysia	Melayu	Bujang	Ijazah Sarjana Muda	Bekerja di Sektor Swasta	Rumah Teres/ Rumah Berkembar	Tidak	Tidak	8	7	5	8	7	6	2	3	4	6	5	6	7	6	8	4	7	6	6	7	7	7	7	7	7	2	8	6	7	7	3	3	6	5	4
203	#203	IZZ	28	Perempuan	Warganegara Malaysia	Melayu	Bujang	Diploma / STPM / Matrikulasi	Kakitangan Awam Kerajaan	Rumah Kampung/ Kayu/ Tradisional	Tidak	Tidak	6	2	3	8	8	5	3	4	2	6	3	3	8	7	8	6	8	7	8	8	6	8	8	6	6	8	6	6	7	7	6	6	6	5	5
204	#204	nur	29	Perempuan	Warganegara Malaysia	Melayu	Berkahwin	Diploma / STPM / Matrikulasi	Bekerja di Sektor Swasta	Flat/ Apartmen/ Kondominium	Ya	Ya	2	6	8	8	8	5	4	1	1	4	7	6	8	8	8	5	8	8	8	8	8	8	8	8	8	5	8	5	8	7	5	3	5	8	8
205	#205	Sit	26	Perempuan	Warganegara Malaysia	Melayu	Berkahwin	Sekolah Menengah (SPM/ MCE)	Tidak Bekerja	Rumah Teres/ Rumah Berkembar	Tidak	Tidak	4	6	8	8	8	7	2	3	2	8	7	8	8	7	8	8	8	1	8	8	8	8	7	8	1	1	8	8	8	8	8	3	8	7	8
206	#206	SIT	34	Perempuan	Warganegara Malaysia	Melayu	Berkahwin	Diploma / STPM / Matrikulasi	Tidak Bekerja	Rumah Teres/ Rumah Berkembar	Tidak	Tidak	5	7	7	8	5	1	4	2	4	8	8	4	7	6	8	5	8	8	5	5	5	5	6	7	8	5	8	5	6	8	5	5	5	5	5
207	#207	Nur	19	Perempuan	Warganegara Malaysia	Melayu	Bujang	Diploma / STPM / Matrikulasi	Tidak Bekerja	Rumah Banglo	Tidak	Ya	4	4	8	8	8	7	4	3	2	6	4	2	7	6	6	8	6	6	6	6	7	6	6	6	7	7	7	7	6	5	6	7	6	4	6
208	#208	NUR	38	Perempuan	Warganegara Malaysia	Melayu	Berkahwin	Ijazah Sarjana Muda	Bekerja di Sektor Swasta	Rumah Teres/ Rumah Berkembar	Ya	Tidak	7	8	8	8	8	6	2	1	1	7	5	3	8	7	8	8	8	8	8	8	8	8	8	8	8	5	8	8	8	7	8	8	8	8	8
209	#209	Sof	27	Perempuan	Warganegara Malaysia	Melayu	Bujang	Ijazah Sarjana Muda	Tidak Bekerja	Rumah Banglo	Tidak	Tidak	5	8	8	8	8	8	1	1	1	8	8	1	8	8	8	8	8	8	8	8	8	8	8	8	8	8	8	8	8	8	8	8	8	6	8
210	#210	Afi	22	Perempuan	Warganegara Malaysia	Melayu	Bujang	Ijazah Sarjana Muda	Tidak Bekerja	Rumah Teres/ Rumah Berkembar	Tidak	Ya	3	7	3	8	7	8	4	1	2	7	6	1	8	7	7	8	8	8	8	7	7	6	8	8	8	4	7	6	8	7	8	7	7	6	8
211	#211	nur	23	Perempuan	Warganegara Malaysia	Melayu	Bujang	Ijazah Sarjana Muda	Tidak Bekerja	Rumah Teres/ Rumah Berkembar	Tidak	Ya	4	6	7	8	7	7	5	1	2	6	5	4	8	7	8	3	7	8	8	8	8	7	4	8	7	6	8	7	8	7	3	7	4	5	5
212	#212	Nur	26	Perempuan	Warganegara Malaysia	Melayu	Bujang	Diploma / STPM / Matrikulasi	Bekerja di Sektor Swasta	Flat/ Apartmen/ Kondominium	Ya	Tidak	8	3	4	8	5	8	1	1	3	4	5	1	8	5	8	8	8	8	8	8	8	8	8	8	8	8	8	8	8	8	8	6	5	6	8
213	#213	NUR	19	Perempuan	Warganegara Malaysia	Melayu	Bujang	Ijazah Sarjana Muda	Tidak Bekerja	Rumah Kampung/ Kayu/ Tradisional	Tidak	Tidak	1	8	8	8	8	5	1	7	1	8	8	8	8	7	8	8	8	8	8	8	8	8	8	8	8	7	8	8	8	6	8	7	8	8	8
214	#214	Nur	28	Perempuan	Warganegara Malaysia	Melayu	Bujang	Ijazah Sarjana Muda	Bekerja di Sektor Swasta	Flat/ Apartmen/ Kondominium	Tidak	Ya	5	1	8	8	1	7	2	2	3	6	6	2	8	6	8	7	7	7	8	8	7	8	8	6	7	5	8	7	8	7	8	5	8	7	8
215	#215	Nur	25	Perempuan	Warganegara Malaysia	Melayu	Bujang	Diploma / STPM / Matrikulasi	Tidak Bekerja	Rumah Kampung/ Kayu/ Tradisional	Tidak	Ya	4	2	1	8	8	3	1	1	1	4	6	1	8	8	8	8	8	8	8	8	8	8	8	8	8	5	8	8	8	8	5	5	8	7	8
216	#216	Liy	28	Perempuan	Warganegara Malaysia	Melayu	Bujang	Ijazah Sarjana Muda	Bekerja di Sektor Swasta	Rumah Teres/ Rumah Berkembar	Ya	Ya	5	6	7	8	3	3	1	1	2	7	6	4	6	6	8	6	8	8	8	6	7	7	7	8	8	6	7	5	8	6	2	6	6	5	6
217	#217	Dal	38	Perempuan	Warganegara Malaysia	Melayu	Berkahwin	Ijazah Sarjana Muda	Bekerja di Sektor Swasta	Rumah Teres/ Rumah Berkembar	Tidak	Ya	6	8	8	8	8	7	4	1	3	8	8	7	8	5	8	6	8	8	8	7	8	6	6	8	8	8	8	7	8	8	7	6	7	6	8
218	#218	Nor	32	Perempuan	Warganegara Malaysia	Melayu	Berkahwin	Ijazah Sarjana Muda	Tidak Bekerja	Rumah Teres/ Rumah Berkembar	Tidak	Ya	5	4	7	6	8	6	5	4	4	5	3	4	7	4	8	3	5	6	6	5	7	5	8	6	7	6	7	3	8	6	3	5	5	5	4
219	#219	Sit	34	Perempuan	Warganegara Malaysia	Melayu	Berkahwin	Diploma / STPM / Matrikulasi	Bekerja di Sektor Swasta	Lain-lain	Tidak	Tidak	1	6	8	8	8	4	6	1	1	8	8	8	8	1	8	6	8	8	8	8	8	3	8	8	8	8	8	7	8	4	8	8	5	5	8
220	#220	Sar	25	Perempuan	Warganegara Malaysia	Melayu	Bujang	Ijazah Sarjana Muda	Tidak Bekerja	Rumah Teres/ Rumah Berkembar	Ya	Ya	5	7	7	8	8	3	5	2	7	6	5	3	8	3	5	2	8	6	8	5	7	6	1	8	4	2	8	2	5	6	2	2	2	3	1
221	#221	NUR	23	Perempuan	Warganegara Malaysia	Melayu	Bujang	Ijazah Sarjana Muda	Bekerja di Sektor Swasta	Flat/ Apartmen/ Kondominium	Ya	Ya	6	6	7	8	6	7	2	1	2	6	5	6	8	6	8	7	8	8	8	6	6	6	7	7	7	5	8	6	7	6	5	5	6	6	6
222	#222	Nur	31	Perempuan	Warganegara Malaysia	Melayu	Bujang	Ijazah Sarjana (Master)	Bekerja di Sektor Swasta	Rumah Kampung/ Kayu/ Tradisional	Tidak	Ya	8	8	8	8	8	8	4	1	6	6	3	5	8	5	8	6	3	5	4	5	6	6	8	4	4	4	8	4	8	8	7	4	5	4	3
223	#223	Moh	36	Lelaki	Warganegara Malaysia	Melayu	Bujang	Sekolah Menengah (SPM/ MCE)	Bekerja di Sektor Swasta	Flat/ Apartmen/ Kondominium	Ya	Tidak	6	2	6	8	8	8	2	1	1	7	7	7	8	7	8	8	8	8	8	8	8	8	8	8	8	7	8	8	8	8	8	7	7	7	8
224	#224	Mar	29	Perempuan	Warganegara Malaysia	Melayu	Bujang	Ijazah Sarjana (Master)	Bekerja di Sektor Swasta	Rumah Teres/ Rumah Berkembar	Tidak	Ya	5	6	7	8	8	6	3	1	3	5	2	5	7	6	8	6	8	7	7	4	7	8	8	6	7	5	8	3	7	6	3	5	6	3	3
225	#225	Kha	29	Perempuan	Warganegara Malaysia	Melayu	Berkahwin	Ijazah Sarjana Muda	Tidak Bekerja	Rumah Teres/ Rumah Berkembar	Tidak	Tidak	8	8	8	8	8	1	1	8	3	4	4	4	8	6	8	5	8	8	8	5	8	4	8	8	8	4	8	6	8	1	5	4	4	1	5
226	#226	Fat	25	Perempuan	Warganegara Malaysia	Melayu	Bujang	Ijazah Sarjana Muda	Bekerja di Sektor Swasta	Rumah Banglo	Tidak	Tidak	3	6	6	8	5	4	4	2	5	6	6	6	7	4	8	4	7	7	7	7	7	7	4	6	5	3	7	7	7	3	6	3	5	4	7
227	#227	Far	33	Perempuan	Warganegara Malaysia	Melayu	Berkahwin	Ijazah Sarjana Muda	Bekerja di Sektor Swasta	Flat/ Apartmen/ Kondominium	Tidak	Ya	3	6	7	8	8	8	2	1	2	6	2	1	8	2	8	6	8	8	8	8	8	8	8	8	8	8	8	8	8	8	7	8	7	7	6
228	#228	Nur	33	Perempuan	Warganegara Malaysia	Melayu	Berkahwin	Ijazah Sarjana (Master)	Usahawan	Rumah Teres/ Rumah Berkembar	Tidak	Tidak	7	8	3	8	8	6	1	1	2	8	6	6	8	8	8	6	8	8	8	8	8	8	7	8	8	8	8	8	8	8	7	5	7	5	7
229	#229	Nur	33	Perempuan	Warganegara Malaysia	Melayu	Berkahwin	Ijazah Sarjana Muda	Tidak Bekerja	Flat/ Apartmen/ Kondominium	Tidak	Ya	6	7	7	8	8	8	2	1	1	8	7	4	8	5	8	6	8	8	8	8	8	8	8	8	8	5	8	5	8	8	5	5	7	6	5
230	#230	hal	33	Perempuan	Warganegara Malaysia	Melayu	Berkahwin	Sekolah Menengah (SPM/ MCE)	Bekerja di Sektor Swasta	Rumah Kampung/ Kayu/ Tradisional	Tidak	Tidak	1	1	1	8	8	8	1	1	1	8	8	1	8	8	8	8	8	8	8	8	8	8	8	8	8	8	8	8	8	8	8	8	8	8	8
231	#231	noo	33	Perempuan	Warganegara Malaysia	Melayu	Berkahwin	Sekolah Menengah (SPM/ MCE)	Tidak Bekerja	Flat/ Apartmen/ Kondominium	Tidak	Tidak	1	1	1	8	8	8	1	1	1	1	1	1	8	8	8	8	8	8	8	8	8	8	8	8	8	8	8	8	8	8	8	8	8	8	8
232	#232	Mas	33	Perempuan	Warganegara Malaysia	Melayu	Berkahwin	Ijazah Sarjana Muda	Kakitangan Awam Kerajaan	Flat/ Apartmen/ Kondominium	Tidak	Tidak	5	5	6	7	8	6	2	1	1	8	8	7	8	7	8	6	7	8	8	8	8	8	8	8	8	8	8	7	8	8	6	7	8	6	7
233	#233	Sha	33	Perempuan	Warganegara Malaysia	Melayu	Bujang	Ijazah Sarjana Muda	Kakitangan Awam Kerajaan	Rumah Kampung/ Kayu/ Tradisional	Tidak	Tidak	1	3	4	7	8	5	3	2	2	8	5	3	8	5	8	5	8	8	7	6	8	5	5	7	8	5	8	6	8	8	6	5	7	8	6
234	#234	Sit	33	Perempuan	Warganegara Malaysia	Melayu	Berkahwin	Ijazah Sarjana (Master)	Kakitangan Awam Kerajaan	Rumah Teres/ Rumah Berkembar	Tidak	Tidak	2	4	4	8	8	6	3	1	2	4	4	6	8	7	8	7	8	8	8	8	8	8	7	8	8	6	8	6	8	8	8	8	8	5	7
235	#235	Muh	34	Lelaki	Warganegara Malaysia	Melayu	Bujang	Ijazah Sarjana (Master)	Kakitangan Awam Kerajaan	Flat/ Apartmen/ Kondominium	Ya	Ya	6	8	8	8	8	8	1	8	1	8	8	8	8	8	8	8	8	8	8	8	8	8	8	8	8	8	8	8	8	8	8	8	8	8	8
236	#236	Ima	32	Lelaki	Warganegara Malaysia	Melayu	Berkahwin	Ijazah Sarjana Muda	Kakitangan Awam Kerajaan	Rumah Teres/ Rumah Berkembar	Ya	Tidak	2	8	8	8	8	8	1	1	1	7	8	4	8	6	8	8	8	8	8	8	8	7	6	8	8	6	8	8	8	8	8	6	6	6	8
237	#237	Kha	33	Lelaki	Warganegara Malaysia	Melayu	Berkahwin	Ijazah Sarjana Muda	Kakitangan Awam Kerajaan	Rumah Banglo	Tidak	Ya	3	6	8	8	7	6	2	2	3	7	3	7	3	2	8	2	7	8	5	7	7	6	3	7	6	1	8	6	5	7	1	3	2	1	4
238	#238	Nur	33	Perempuan	Warganegara Malaysia	Melayu	Berkahwin	Ijazah Sarjana (Master)	Kakitangan Awam Kerajaan	Rumah Teres/ Rumah Berkembar	Tidak	Ya	2	8	8	8	8	6	2	1	1	7	8	3	8	7	8	6	6	8	8	8	8	8	8	8	8	6	8	7	7	8	7	7	7	6	6
239	#239	Nur	33	Perempuan	Warganegara Malaysia	Melayu	Berkahwin	Ijazah Sarjana Muda	Kakitangan Awam Kerajaan	Rumah Teres/ Rumah Berkembar	Tidak	Ya	5	8	8	8	8	8	1	1	1	4	2	6	8	8	8	7	7	8	8	8	8	8	8	8	8	6	8	6	8	8	8	6	8	5	6
240	#240	Moh	36	Lelaki	Warganegara Malaysia	Melayu	Berkahwin	Ijazah Sarjana (Master)	Kakitangan Awam Kerajaan	Rumah Teres/ Rumah Berkembar	Ya	Tidak	3	6	6	8	7	5	3	2	3	6	6	4	7	6	7	5	6	7	7	7	7	7	6	6	6	6	7	5	6	6	5	4	6	4	5
241	#241	Fit	32	Lelaki	Warganegara Malaysia	Melayu	Berkahwin	Ijazah Sarjana Muda	Kakitangan Awam Kerajaan	Rumah Teres/ Rumah Berkembar	Tidak	Tidak	2	8	8	8	8	8	2	1	5	8	7	4	7	7	8	6	7	8	8	8	8	7	6	7	8	3	8	6	8	7	8	4	6	8	7
242	#242	Zul	38	Lelaki	Warganegara Malaysia	Melayu	Berkahwin	Ijazah Sarjana Muda	Kakitangan Awam Kerajaan	Rumah Banglo	Tidak	Tidak	5	8	8	8	6	8	1	1	1	5	6	7	8	8	8	7	8	8	8	8	8	8	6	8	8	8	8	7	8	8	8	8	8	5	8
243	#243	Hal	32	Perempuan	Warganegara Malaysia	Melayu	Berkahwin	Ijazah Sarjana Muda	Kakitangan Awam Kerajaan	Flat/ Apartmen/ Kondominium	Ya	Ya	7	4	6	8	8	7	1	7	1	7	7	7	8	6	8	8	7	7	7	8	8	8	8	8	8	5	8	8	8	8	6	8	7	6	8
244	#244	Haf	33	Lelaki	Warganegara Malaysia	Melayu	Berkahwin	Ijazah Sarjana Muda	Kakitangan Awam Kerajaan	Rumah Teres/ Rumah Berkembar	Ya	Tidak	6	7	8	8	8	7	1	1	3	8	8	6	8	8	8	8	8	8	8	8	8	8	8	8	8	8	8	8	8	8	8	8	8	6	6
245	#245	Dr	32	Perempuan	Warganegara Malaysia	Melayu	Berkahwin	Ijazah Sarjana Muda	Kakitangan Awam Kerajaan	Flat/ Apartmen/ Kondominium	Ya	Ya	6	8	8	8	1	4	2	1	1	8	4	3	8	8	8	8	8	8	8	7	8	7	8	7	8	1	8	8	8	8	5	4	4	8	6
246	#246	Haf	33	Lelaki	Warganegara Malaysia	Melayu	Berkahwin	Ijazah Sarjana Muda	Kakitangan Awam Kerajaan	Rumah Teres/ Rumah Berkembar	Ya	Tidak	6	7	8	8	8	7	1	1	3	8	8	6	8	8	8	8	8	8	8	8	8	8	8	8	8	8	8	8	8	8	8	8	8	6	6
247	#247	Haf	33	Lelaki	Warganegara Malaysia	Melayu	Berkahwin	Ijazah Sarjana Muda	Kakitangan Awam Kerajaan	Rumah Teres/ Rumah Berkembar	Ya	Tidak	6	7	8	8	8	7	1	1	3	8	8	6	8	8	8	8	8	8	8	8	8	8	8	8	8	8	8	8	8	8	8	8	8	6	6
248	#248	azr	33	Lelaki	Warganegara Malaysia	Melayu	Berkahwin	Ijazah Sarjana Muda	Kakitangan Awam Kerajaan	Rumah Teres/ Rumah Berkembar	Tidak	Ya	8	1	7	8	8	8	1	1	1	8	1	1	8	8	8	8	8	8	8	8	8	8	6	8	8	8	8	8	8	8	8	8	8	8	8
249	#249	Zul	33	Lelaki	Warganegara Malaysia	Melayu	Berkahwin	Ijazah Sarjana Muda	Kakitangan Awam Kerajaan	Rumah Banglo	Tidak	Tidak	8	8	8	8	8	8	1	1	1	8	8	3	8	8	8	6	6	8	8	7	8	8	5	8	8	6	8	5	8	8	5	5	8	5	5
250	#250	Wan	33	Lelaki	Warganegara Malaysia	Melayu	Berkahwin	Ijazah Sarjana Muda	Bekerja di Sektor Swasta	Flat/ Apartmen/ Kondominium	Ya	Tidak	8	8	8	8	1	8	1	1	4	8	4	8	8	8	8	6	8	8	8	8	8	8	8	8	8	8	8	6	8	8	8	8	8	8	6
251	#251	Alw	33	Lelaki	Warganegara Malaysia	Melayu	Berkahwin	Ijazah Sarjana (Master)	Kakitangan Awam Kerajaan	Rumah Teres/ Rumah Berkembar	Tidak	Ya	6	8	6	8	6	3	2	6	1	6	3	5	7	7	8	7	8	8	8	7	8	3	7	7	6	5	8	7	7	7	3	8	7	7	3
252	#252	Ida	35	Perempuan	Warganegara Malaysia	Melayu	Berkahwin	Ijazah Sarjana Muda	Kakitangan Awam Kerajaan	Rumah Banglo	Tidak	Tidak	4	8	7	8	8	6	3	2	2	8	6	3	7	6	8	6	7	8	7	6	7	7	7	6	7	5	7	6	8	7	6	5	6	4	6
253	#253	Ahm	34	Lelaki	Warganegara Malaysia	Lain-lain	Berkahwin	Ijazah Sarjana Muda	Kakitangan Awam Kerajaan	Rumah Teres/ Rumah Berkembar	Ya	Ya	8	8	8	8	8	8	3	3	2	8	3	1	8	8	8	3	7	8	7	8	8	7	8	8	7	3	5	3	7	1	7	6	7	2	5

## Sheet: Sheet3
Bil	QuesNo	D01Initial	D02DaerahTempattinggal	D03Umur	D05Jantina	D06StatusKewarganegaraan	D07BangsaKeturunan	D08StatusPerkahwinan	D09PendidikanTertinggi	D10PekerjaanTerkiniTerakhir	D11Jumlahpendapatanisirumah	D12StatusRumahKediamanTerkini	D13JenisRumah	D14AdakahandapenerimabantuandaripadaJabatanKebajikanMas	D15Adakahandamenghidappenyakitkroniksepertibarahkencin	D16Jeniskeluargayangandatinggaldirumah	D17Adakahandamempunyaiahlikeluargaatauanakandamempunya	D18Adakahtuanpuancikpernahdijangkitidemamdenggi	D20Adakahahlikeluargaataukenalanterdekattuanpuancikpe	D19BilakahtuanpuancikmendapatdemamdenggiBulanampT	D21Bilakahahlikeluargaataukenalanterdekattuanpuancikm	D1	D2	D2_r	D3	D3_r	D4	D5	D6	D7	D7_r	D8	D8_r	D9	D9_r	D10	D10_r	D11	D11_r	D12	D12_r	E1	E2	E3	E4	E5	E6	E7	E8
		Bil
		QuesNo
		D01Initial
		D02DaerahTempattinggal
		D03Umur
		D05Jantina
		D06StatusKewarganegaraan
		D07BangsaKeturunan
		D08StatusPerkahwinan
		D09PendidikanTertinggi
		D10PekerjaanTerkiniTerakhir
		D11Jumlahpendapatanisirumah
		D12StatusRumahKediamanTerkini
		D13JenisRumah
		D14AdakahandapenerimabantuandaripadaJabatanKebajikanMas
		D15Adakahandamenghidappenyakitkroniksepertibarahkencin
		D16Jeniskeluargayangandatinggaldirumah
		D17Adakahandamempunyaiahlikeluargaatauanakandamempunya
		D18Adakahtuanpuancikpernahdijangkitidemamdenggi
		D20Adakahahlikeluargaataukenalanterdekattuanpuancikpe
		D19BilakahtuanpuancikmendapatdemamdenggiBulanampT
		D21Bilakahahlikeluargaataukenalanterdekattuanpuancikm
		D1
		D2
		D2_r
		D3
		D3_r
		D4
		D5
		D6
		D7
		D7_r
		D8
		D8_r
		D9
		D9_r
		D10
		D10_r
		D11
		D11_r
		D12
		D12_r
		E1
		E2
		E3
		E4
		E5
		E6
		E7
		E8
		E9
		E10
		F1
		F2
		F3
		F4
		F5
		F6
		F7
		F8
		F9
		F10
		F11
		F12
		F13
[truncated: 15 more columns]
